# Supplementary material for: 3,5-Bis(3-butylimidazolium-1-ylmethyl)toluene bis(hexafluorophosphate)
Source: Acta Crystallogr Sect E Struct Rep Online. 2010 Oct 13;66(Pt 11):o2797–8. doi: 10.1107/S1600536810040055 (PMC3009333; doi:10.1107/S1600536810040055)
Supplement: Supplementary file 1 [file e-66-o2797-sup1.cif]

##############################################################################
###                                                                        ###
###        Electronic paper (Acta Crystallographica Section E)             ###
###                                                                        ###
##############################################################################
#                                                                            #
# This CIF contains the data in a paper accepted for publication in Acta     #
# Crystallographica Section E. It conforms to the requirements of Notes      #
# for Authors for Section E, and has been peer reviewed under the auspices   #
# of the IUCr Commission on Journals.                                        #
#                                                                            #
# Full details of the Crystallographic Information File format               #
# are given in the paper "The Crystallographic Information File (CIF):       #
# a New Standard Archive File for Crystallography" by S. R. Hall, F. H.      #
# Allen and I. D. Brown [Acta Cryst. (1991), A47, 655-685].                  #
#                                                                            #
# The current version of the core CIF dictionary is obtainable from          #
# ftp://ftp.iucr.org/pub/cif_core.dic. The current version number is 2.4.    #
#                                                                            #
# Software is freely available for graphical display of the structure(s) in  #
# this CIF.  For information consult the CIF home page http://www.iucr.org/  #
# cif/home.html                                                              #
#                                                                            #
# This file may be used for bona fide research purposes within the           #
# scientific community so long as proper attribution is given to the journal # 
# article from which it was obtained.                                        #
#                                                                            #
##############################################################################
                                             
data_global
_audit_creation_method     'form.cif (version 2.0)'
_journal_data_validation_number     ?
_journal_date_recd_electronic     2010-09-30
_journal_date_accepted     2010-10-07
_journal_name_full     'Acta Crystallographica, Section E'
_journal_year     2010
_journal_volume     66
_journal_issue     11
_journal_page_first     o2797
_journal_page_last     o2798
_journal_paper_category     QO
_journal_coeditor_code     LH5143
_publ_contact_author_name     'Prof. Fun, Hoong-Kun'
_publ_contact_author_address
;
      X-ray Crystallography Unit
      School of Physics
      Universiti Sains Malaysia
      11800 USM, Penang
      MALAYSIA
;
_publ_contact_author_email     'hkfun@usm.my'
_publ_contact_author_fax     '604 6579150'
_publ_contact_author_phone     '604 6533652'
_publ_section_title
;
3,3'-Dibutyl-1,1'-(5-methyl-<i>m</i>-phenylenedimethylene)diimidazol-1-ium
bis(hexafluoridophosphate)
;
loop_
    _publ_author_name
    _publ_author_footnote
    _publ_author_address
    'Rosenani A. Haque' ?
;
      School of Chemical Sciences
      University Sains Malaysia
      11800 USM, Penang
      Malaysia
;
    'Abbas Washeel' ?
;
      School of Chemical Sciences
      University Sains Malaysia
      11800 USM, Penang
      Malaysia
;
    'Siang Guan Teoh' ?
;
      School of Chemical Sciences
      University Sains Malaysia
      11800 USM, Penang
      Malaysia
;
    'Ching Kheng Quah'
;
      Thomson Reuters ResearcherID: A-5525-2009.
;
;
      X-ray Crystallography Unit
      School of Physics
      Universiti Sains Malaysia
      11800 USM, Penang
      Malaysia
;
    'Hoong-Kun Fun'
;
      Thomson Reuters ResearcherID: A-3561-2009.
;
;     X-ray Crystallography Unit
      School of Physics
      Universiti Sains Malaysia
      11800 USM, Penang
      Malaysia
;
data_I
_audit_creation_method     SHELXL-97
_chemical_name_systematic
;
3,3'-Dibutyl-1,1'-(5-methyl-<i>m</i>-phenylenedimethylene)diimidazol-1-ium
bis(hexafluoridophosphate)
;
_chemical_name_common
;
3-butyl-1-({3-[(3-butylimidazol-1-ium-1-yl)methyl]-5-
methylphenyl}methyl)imidazol-1-ium bis(hexafluoridophosphate)
3,5-Bis(3-butylimidazolium-1-ylmethyl)toluene bis(hexafluorophosphate)
;
_chemical_formula_moiety     'C23 H34 N4 2+, 2(F6 P -)'
_chemical_formula_sum     'C23 H34 F12 N4 P2'
_chemical_formula_iupac     'C23 H34 N4 2+, 2P F6 -'
_chemical_formula_weight     656.48
_chemical_melting_point     ?
_symmetry_cell_setting     monoclinic
_symmetry_space_group_name_H-M     'P 21/c'
_symmetry_space_group_name_Hall     '-P 2ybc'
loop_
    _symmetry_equiv_pos_as_xyz
    'x, y, z'
    '-x, y+1/2, -z+1/2'
    '-x, -y, -z'
    'x, -y-1/2, z-1/2'
_cell_length_a     9.62070(10)
_cell_length_b     11.18010(10)
_cell_length_c     27.9277(3)
_cell_angle_alpha     90.00
_cell_angle_beta     102.4160(10)
_cell_angle_gamma     90.00
_cell_volume     2933.66(5)
_cell_formula_units_Z     4
_cell_measurement_reflns_used     9893
_cell_measurement_theta_min     2.17
_cell_measurement_theta_max     32.17
_cell_measurement_temperature     100.00(10)
_exptl_crystal_description     'block'
_exptl_crystal_colour     'colourless'
_exptl_crystal_size_max     0.485
_exptl_crystal_size_mid     0.198
_exptl_crystal_size_min     0.139
_exptl_crystal_density_diffrn     1.486
_exptl_crystal_density_meas     ?
_exptl_crystal_density_method     'not measured'
_exptl_crystal_F_000     1352
_exptl_absorpt_coefficient_mu     0.246
_exptl_absorpt_correction_type     multi-scan
_exptl_absorpt_process_details     '(<i>SADABS</i>; Bruker, 2009)'
_exptl_absorpt_correction_T_min     0.8901
_exptl_absorpt_correction_T_max     0.9666
_exptl_special_details
;
The crystal was placed in the cold stream of an Oxford Cyrosystems
Cobra open-flow nitrogen cryostat (Cosier & Glazer, 1986) operating
at 100.0 (1) K.
;
_diffrn_ambient_temperature     100
_diffrn_radiation_type     MoK\a
_diffrn_radiation_wavelength     0.71073
_diffrn_radiation_source     'fine-focus sealed tube'
_diffrn_radiation_monochromator     graphite
_diffrn_measurement_device_type
;
Bruker SMART APEXII CCD area-detector
;
_diffrn_measurement_method     '\f and \w scans'
_diffrn_detector_area_resol_mean     ?
_diffrn_reflns_number     45569
_diffrn_reflns_av_R_equivalents     0.0402
_diffrn_reflns_av_sigmaI/netI     0.0393
_diffrn_reflns_theta_min     1.97
_diffrn_reflns_theta_max     32.26
_diffrn_reflns_theta_full     32.26
_diffrn_measured_fraction_theta_max     0.998
_diffrn_measured_fraction_theta_full     0.998
_diffrn_reflns_limit_h_min     -14
_diffrn_reflns_limit_h_max     14
_diffrn_reflns_limit_k_min     -15
_diffrn_reflns_limit_k_max     16
_diffrn_reflns_limit_l_min     -41
_diffrn_reflns_limit_l_max     41
_diffrn_standards_number     0
_diffrn_standards_interval_count     .
_diffrn_standards_interval_time     .
_diffrn_standards_decay_%     ?
_refine_special_details
;
 Refinement of F^2^ against ALL reflections.  The weighted R-factor wR and
 goodness of fit S are based on F^2^, conventional R-factors R are based
 on F, with F set to zero for negative F^2^. The threshold expression of
 F^2^ > 2sigma(F^2^) is used only for calculating R-factors(gt) etc. and is
 not relevant to the choice of reflections for refinement.  R-factors based
 on F^2^ are statistically about twice as large as those based on F, and R-
 factors based on ALL data will be even larger.
;
_reflns_number_total     10399
_reflns_number_gt     7294
_reflns_threshold_expression     I>2\s(I)
_refine_ls_structure_factor_coef     Fsqd
_refine_ls_matrix_type     full
_refine_ls_R_factor_all     0.0734
_refine_ls_R_factor_gt     0.0461
_refine_ls_wR_factor_gt     0.1101
_refine_ls_wR_factor_ref     0.1222
_refine_ls_goodness_of_fit_ref     1.034
_refine_ls_restrained_S_all     1.034
_refine_ls_number_reflns     10399
_refine_ls_number_parameters     448
_refine_ls_number_restraints     0
_refine_ls_hydrogen_treatment     constr
_refine_ls_weighting_scheme     calc
_refine_ls_weighting_details
         'calc w=1/[\s^2^(Fo^2^)+(0.0569P)^2^+0.5709P] where P=(Fo^2^+2Fc^2^)/3'
_atom_sites_solution_hydrogens     geom
_atom_sites_solution_primary     direct
_atom_sites_solution_secondary     difmap
_refine_ls_shift/su_max     0.001
_refine_ls_shift/su_mean     0.000
_refine_diff_density_max     0.393
_refine_diff_density_min     -0.263
_refine_ls_extinction_method     none
_refine_ls_extinction_coef     ?
loop_
    _atom_type_symbol
    _atom_type_description
    _atom_type_scat_dispersion_real
    _atom_type_scat_dispersion_imag
    _atom_type_scat_source
    'C' 'C' 0.0033 0.0016
                         'International Tables Vol C Tables 4.2.6.8 and 6.1.1.4'
    'H' 'H' 0.0000 0.0000
                         'International Tables Vol C Tables 4.2.6.8 and 6.1.1.4'
    'N' 'N' 0.0061 0.0033
                         'International Tables Vol C Tables 4.2.6.8 and 6.1.1.4'
    'F' 'F' 0.0171 0.0103
                         'International Tables Vol C Tables 4.2.6.8 and 6.1.1.4'
    'P' 'P' 0.1023 0.0942
                         'International Tables Vol C Tables 4.2.6.8 and 6.1.1.4'
_computing_data_collection     'APEX2 (Bruker, 2009)'
_computing_cell_refinement     'SAINT (Bruker, 2009)'
_computing_data_reduction     'SAINT (Bruker, 2009)'
_computing_structure_solution     'SHELXTL (Sheldrick, 2008)'
_computing_structure_refinement     'SHELXTL (Sheldrick, 2008)'
_computing_molecular_graphics     'SHELXTL (Sheldrick, 2008)'
_computing_publication_material
;
SHELXTL (Sheldrick, 2008) and PLATON (Spek, 2009)
;
loop_
    _atom_site_type_symbol
    _atom_site_label
    _atom_site_fract_x
    _atom_site_fract_y
    _atom_site_fract_z
    _atom_site_U_iso_or_equiv
    _atom_site_adp_type
    _atom_site_calc_flag
    _atom_site_refinement_flags
    _atom_site_occupancy
    _atom_site_disorder_assembly
    _atom_site_disorder_group
    N N1 0.04726(12) 0.72856(9) 0.87680(4) 0.0197(2) Uani d . 1 . .
    N N2 0.25427(13) 0.70746(10) 0.85917(4) 0.0242(2) Uani d . 1 . .
    N N3 0.01110(12) 1.25423(9) 0.87615(4) 0.0192(2) Uani d . 1 A .
    N N4 0.22616(13) 1.27303(12) 0.86629(5) 0.0289(3) Uani d . 1 . .
    C C1 -0.12271(14) 0.98508(11) 0.87153(5) 0.0201(3) Uani d . 1 . .
    H H1A -0.1079 0.9856 0.8397 0.024 Uiso calc R 1 . .
    C C2 -0.14332(14) 1.09268(11) 0.89438(5) 0.0203(2) Uani d . 1 . .
    C C3 -0.16796(15) 1.09046(12) 0.94182(5) 0.0241(3) Uani d . 1 . .
    H H3A -0.1824 1.1620 0.9570 0.029 Uiso calc R 1 . .
    C C4 -0.17140(17) 0.98323(12) 0.96688(6) 0.0262(3) Uani d . 1 . .
    C C5 -0.14902(16) 0.87688(12) 0.94368(5) 0.0257(3) Uani d . 1 . .
    H H5A -0.1506 0.8047 0.9601 0.031 Uiso calc R 1 . .
    C C6 -0.12428(14) 0.87685(11) 0.89618(5) 0.0209(3) Uani d . 1 . .
    C C7 -0.10445(14) 0.75962(12) 0.87112(5) 0.0230(3) Uani d . 1 . .
    H H7A -0.1524 0.6963 0.8850 0.028 Uiso calc R 1 . .
    H H7B -0.1480 0.7657 0.8365 0.028 Uiso calc R 1 . .
    C C8 0.12152(15) 0.74404(12) 0.84230(5) 0.0219(3) Uani d . 1 . .
    H H8A 0.0861 0.7755 0.8112 0.026 Uiso calc R 1 . .
    C C9 0.13609(16) 0.67800(12) 0.91727(5) 0.0258(3) Uani d . 1 . .
    H H9A 0.1115 0.6571 0.9466 0.031 Uiso calc R 1 . .
    C C10 0.26525(16) 0.66465(13) 0.90628(5) 0.0272(3) Uani d . 1 . .
    H H10A 0.3462 0.6327 0.9265 0.033 Uiso calc R 1 . .
    C C11 0.36527(17) 0.70733(14) 0.83004(6) 0.0322(3) Uani d . 1 . .
    H H11A 0.4518 0.7418 0.8495 0.039 Uiso calc R 1 . .
    H H11B 0.3345 0.7573 0.8013 0.039 Uiso calc R 1 . .
    C C12 0.39714(16) 0.58281(14) 0.81384(6) 0.0296(3) Uani d . 1 . .
    H H12A 0.3086 0.5432 0.7991 0.035 Uiso calc R 1 . .
    H H12B 0.4430 0.5366 0.8423 0.035 Uiso calc R 1 . .
    C C13 0.4934(2) 0.58630(18) 0.77702(8) 0.0466(5) Uani d . 1 . .
    H H13A 0.4506 0.6373 0.7497 0.056 Uiso calc R 1 . .
    H H13B 0.5843 0.6210 0.7926 0.056 Uiso calc R 1 . .
    C C14 0.5180(2) 0.4634(2) 0.75778(8) 0.0551(5) Uani d . 1 . .
    H H14A 0.5779 0.4700 0.7345 0.083 Uiso calc R 1 . .
    H H14B 0.4283 0.4289 0.7421 0.083 Uiso calc R 1 . .
    H H14C 0.5633 0.4133 0.7845 0.083 Uiso calc R 1 . .
    C C15 -0.13694(14) 1.21063(12) 0.86830(5) 0.0223(3) Uani d . 1 . .
    H H15A -0.1752 1.2004 0.8335 0.027 Uiso calc R 1 . .
    H H15B -0.1949 1.2693 0.8805 0.027 Uiso calc R 1 . .
    C C16 0.09876(15) 1.22892(12) 0.84694(5) 0.0222(3) Uani d . 1 A .
    H H16A 0.0747 1.1869 0.8176 0.027 Uiso calc R 1 . .
    C C17 0.08522(17) 1.31852(12) 0.91586(5) 0.0270(3) Uani d . 1 . .
    H H17A 0.0493 1.3482 0.9419 0.032 Uiso calc R 1 A .
    C C18 0.21968(18) 1.32975(14) 0.90954(6) 0.0323(3) Uani d . 1 A .
    H H18A 0.2942 1.3686 0.9305 0.039 Uiso calc R 1 . .
    C C19A 0.3539(4) 1.2443(3) 0.84464(16) 0.0311(7) Uani d P 0.694(5) A 1
    H H19A 0.4058 1.3175 0.8418 0.047 Uiso calc PR 0.694(5) A 1
    H H19B 0.3214 1.2117 0.8120 0.047 Uiso calc PR 0.694(5) A 1
    C C20A 0.4534(3) 1.1550(2) 0.87594(12) 0.0333(7) Uani d P 0.694(5) A 1
    H H20A 0.4875 1.1894 0.9082 0.040 Uiso calc PR 0.694(5) A 1
    H H20B 0.5352 1.1428 0.8614 0.040 Uiso calc PR 0.694(5) A 1
    C C21A 0.3866(2) 1.0333(2) 0.88191(8) 0.0271(6) Uani d P 0.694(5) A 1
    H H21A 0.3007 1.0451 0.8942 0.041 Uiso calc PR 0.694(5) A 1
    H H21B 0.3600 0.9950 0.8501 0.041 Uiso calc PR 0.694(5) A 1
    C C22A 0.4863(3) 0.9528(3) 0.91641(12) 0.0333(6) Uani d P 0.694(5) A 1
    H H22A 0.4374 0.8806 0.9215 0.040 Uiso calc PR 0.694(5) A 1
    H H22B 0.5185 0.9928 0.9472 0.040 Uiso calc PR 0.694(5) A 1
    H H22C 0.5666 0.9335 0.9025 0.040 Uiso calc PR 0.694(5) A 1
    C C19B 0.3518(10) 1.2886(6) 0.8487(4) 0.0292(15) Uani d P 0.306(5) A 2
    H H19C 0.4196 1.3384 0.8707 0.044 Uiso calc PR 0.306(5) A 2
    H H19D 0.3316 1.3243 0.8163 0.044 Uiso calc PR 0.306(5) A 2
    C C20B 0.4073(6) 1.1615(5) 0.8473(2) 0.0280(13) Uani d P 0.306(5) A 2
    H H20C 0.4935 1.1632 0.8346 0.034 Uiso calc PR 0.306(5) A 2
    H H20D 0.3372 1.1145 0.8249 0.034 Uiso calc PR 0.306(5) A 2
    C C21B 0.4395(6) 1.1003(5) 0.8976(2) 0.0306(14) Uani d P 0.306(5) A 2
    H H21C 0.5222 1.1373 0.9183 0.046 Uiso calc PR 0.306(5) A 2
    H H21D 0.3594 1.1108 0.9131 0.046 Uiso calc PR 0.306(5) A 2
    C C22B 0.4668(8) 0.9706(7) 0.8925(4) 0.049(2) Uani d P 0.306(5) A 2
    H H22D 0.4743 0.9320 0.9237 0.058 Uiso calc PR 0.306(5) A 2
    H H22E 0.5541 0.9602 0.8816 0.058 Uiso calc PR 0.306(5) A 2
    H H22F 0.3898 0.9359 0.8691 0.058 Uiso calc PR 0.306(5) A 2
    C C23 -0.2051(2) 0.98208(14) 1.01718(6) 0.0348(4) Uani d . 1 . .
    H H23A -0.2508 1.0557 1.0225 0.052 Uiso calc R 1 . .
    H H23B -0.1185 0.9735 1.0415 0.052 Uiso calc R 1 . .
    H H23C -0.2673 0.9162 1.0196 0.052 Uiso calc R 1 . .
    P P1 0.03700(4) 0.98649(3) 0.736481(13) 0.02052(8) Uani d . 1 . .
    F F1 0.14427(10) 1.08561(8) 0.72469(3) 0.0333(2) Uani d . 1 . .
    F F2 0.13549(10) 0.88117(8) 0.72386(3) 0.0322(2) Uani d . 1 . .
    F F3 -0.06262(9) 1.09104(7) 0.75081(3) 0.02749(18) Uani d . 1 . .
    F F4 0.12345(10) 0.98346(7) 0.79273(3) 0.0288(2) Uani d . 1 . .
    F F5 -0.07193(9) 0.88809(8) 0.74956(3) 0.02905(19) Uani d . 1 . .
    F F6 -0.05042(10) 0.98987(7) 0.68110(3) 0.02762(19) Uani d . 1 . .
    P P2 0.70821(4) 0.49928(3) 0.947765(13) 0.02189(8) Uani d . 1 . .
    F F7A 0.5758(12) 0.4191(10) 0.9282(3) 0.078(2) Uani d P 0.64(3) B 1
    F F8A 0.6652(12) 0.5050(9) 0.9993(4) 0.0473(18) Uani d P 0.64(3) B 1
    F F9A 0.8492(8) 0.5779(7) 0.9694(3) 0.0372(10) Uani d P 0.64(3) B 1
    F F10A 0.7584(13) 0.4898(3) 0.8965(2) 0.0429(14) Uani d P 0.64(3) B 1
    F F7B 0.5535(12) 0.4370(13) 0.9296(4) 0.052(2) Uani d P 0.36(3) B 2
    F F8B 0.689(2) 0.5172(17) 1.0023(7) 0.050(3) Uani d P 0.36(3) B 2
    F F9B 0.8528(13) 0.5644(17) 0.9618(8) 0.053(3) Uani d P 0.36(3) B 2
    F F10B 0.7239(19) 0.4851(9) 0.8938(4) 0.056(3) Uani d P 0.36(3) B 2
    F F11 0.62602(11) 0.62115(9) 0.93069(4) 0.0452(3) Uani d . 1 B .
    F F12 0.79372(13) 0.37811(8) 0.96468(4) 0.0462(3) Uani d . 1 B .
loop_
    _atom_site_aniso_label
    _atom_site_aniso_U_11
    _atom_site_aniso_U_22
    _atom_site_aniso_U_33
    _atom_site_aniso_U_12
    _atom_site_aniso_U_13
    _atom_site_aniso_U_23
    N1 0.0263(6) 0.0145(5) 0.0190(5) 0.0008(4) 0.0065(4) -0.0006(4)
    N2 0.0266(6) 0.0214(5) 0.0256(6) 0.0007(5) 0.0077(5) 0.0003(5)
    N3 0.0255(6) 0.0136(5) 0.0181(5) -0.0010(4) 0.0040(4) 0.0006(4)
    N4 0.0256(6) 0.0331(7) 0.0261(6) -0.0044(5) 0.0013(5) 0.0069(5)
    C1 0.0220(6) 0.0206(6) 0.0192(6) -0.0008(5) 0.0080(5) -0.0014(5)
    C2 0.0231(6) 0.0169(5) 0.0221(6) 0.0001(5) 0.0075(5) 0.0001(5)
    C3 0.0312(7) 0.0176(6) 0.0268(7) 0.0000(5) 0.0133(6) -0.0024(5)
    C4 0.0362(8) 0.0212(6) 0.0252(7) -0.0007(5) 0.0159(6) -0.0009(5)
    C5 0.0352(8) 0.0182(6) 0.0269(7) -0.0015(5) 0.0137(6) 0.0022(5)
    C6 0.0235(6) 0.0171(6) 0.0238(7) -0.0005(5) 0.0091(5) -0.0021(5)
    C7 0.0249(7) 0.0180(6) 0.0278(7) -0.0005(5) 0.0097(6) -0.0027(5)
    C8 0.0287(7) 0.0177(6) 0.0196(6) 0.0003(5) 0.0060(5) 0.0002(5)
    C9 0.0381(8) 0.0210(6) 0.0180(6) 0.0027(6) 0.0055(6) 0.0025(5)
    C10 0.0322(8) 0.0238(7) 0.0238(7) 0.0037(6) 0.0025(6) 0.0020(5)
    C11 0.0287(8) 0.0318(8) 0.0400(9) -0.0006(6) 0.0160(7) 0.0007(7)
    C12 0.0237(7) 0.0362(8) 0.0298(8) 0.0016(6) 0.0078(6) -0.0029(6)
    C13 0.0449(10) 0.0491(11) 0.0542(12) 0.0066(9) 0.0292(9) 0.0007(9)
    C14 0.0530(12) 0.0621(13) 0.0593(14) 0.0055(10) 0.0320(11) -0.0127(11)
    C15 0.0240(6) 0.0191(6) 0.0244(7) 0.0023(5) 0.0065(5) 0.0038(5)
    C16 0.0265(7) 0.0204(6) 0.0192(6) 0.0005(5) 0.0038(5) 0.0005(5)
    C17 0.0444(9) 0.0164(6) 0.0182(6) -0.0023(6) 0.0022(6) -0.0024(5)
    C18 0.0410(9) 0.0254(7) 0.0254(7) -0.0105(6) -0.0039(6) 0.0028(6)
    C19A 0.0258(13) 0.0306(18) 0.0399(16) -0.0018(16) 0.0136(11) 0.0025(16)
    C20A 0.0234(12) 0.0317(13) 0.0454(19) -0.0030(9) 0.0088(12) -0.0032(12)
    C21A 0.0245(11) 0.0269(12) 0.0288(11) -0.0001(9) 0.0034(9) -0.0041(9)
    C22A 0.0267(13) 0.0304(13) 0.0396(16) 0.0037(10) 0.0005(13) -0.0037(13)
    C19B 0.027(3) 0.025(3) 0.034(3) -0.002(3) 0.003(2) 0.001(3)
    C20B 0.019(2) 0.041(3) 0.022(3) -0.007(2) 0.002(2) -0.002(2)
    C21B 0.023(2) 0.028(3) 0.043(3) 0.004(2) 0.014(2) 0.010(2)
    C22B 0.031(4) 0.038(4) 0.072(6) 0.004(3) 0.000(4) 0.015(4)
    C23 0.0534(10) 0.0283(7) 0.0287(8) 0.0001(7) 0.0223(7) 0.0005(6)
    P1 0.02485(18) 0.01586(15) 0.01977(17) -0.00042(12) 0.00237(13) -0.00059(12)
    F1 0.0344(5) 0.0262(4) 0.0401(5) -0.0078(4) 0.0098(4) 0.0037(4)
    F2 0.0330(5) 0.0254(4) 0.0368(5) 0.0078(4) 0.0042(4) -0.0055(4)
    F3 0.0323(4) 0.0242(4) 0.0245(4) 0.0060(3) 0.0028(3) -0.0049(3)
    F4 0.0343(5) 0.0232(4) 0.0236(4) -0.0004(3) -0.0055(4) -0.0011(3)
    F5 0.0328(5) 0.0250(4) 0.0279(4) -0.0080(3) 0.0032(4) 0.0026(3)
    F6 0.0398(5) 0.0230(4) 0.0182(4) 0.0021(3) 0.0021(4) -0.0010(3)
    P2 0.02675(18) 0.01888(16) 0.01996(17) -0.00170(13) 0.00483(14) -0.00076(13)
    F7A 0.074(4) 0.063(3) 0.079(3) -0.047(3) -0.024(2) 0.005(2)
    F8A 0.057(3) 0.057(2) 0.037(4) 0.0006(17) 0.031(3) 0.003(2)
    F9A 0.039(2) 0.0269(14) 0.0385(18) -0.0080(11) -0.0080(11) -0.0024(12)
    F10A 0.084(4) 0.0229(17) 0.0288(16) 0.0030(13) 0.0279(19) 0.0019(9)
    F7B 0.027(3) 0.067(4) 0.058(4) -0.022(3) 0.001(2) 0.029(3)
    F8B 0.068(7) 0.060(5) 0.022(3) 0.024(5) 0.008(3) -0.013(3)
    F9B 0.015(3) 0.049(6) 0.088(8) -0.007(3) -0.005(4) 0.023(5)
    F10B 0.057(5) 0.095(7) 0.021(2) 0.026(3) 0.015(2) 0.011(3)
    F11 0.0385(6) 0.0373(5) 0.0541(7) 0.0151(4) -0.0025(5) 0.0061(5)
    F12 0.0840(8) 0.0214(4) 0.0350(5) 0.0163(5) 0.0168(5) 0.0048(4)
_geom_special_details
;
 All esds (except the esd in the dihedral angle between two l.s. planes)
 are estimated using the full covariance matrix.  The cell esds are taken
 into account individually in the estimation of esds in distances, angles
 and torsion angles; correlations between esds in cell parameters are only
 used when they are defined by crystal symmetry.  An approximate (isotropic)
 treatment of cell esds is used for estimating esds involving l.s. planes.
;
loop_
    _geom_bond_atom_site_label_1
    _geom_bond_atom_site_label_2
    _geom_bond_site_symmetry_2
    _geom_bond_distance
    _geom_bond_publ_flag
    N1 C8 . 1.3285(17) ?
    N1 C9 . 1.3828(18) ?
    N1 C7 . 1.4753(17) ?
    N2 C8 . 1.3272(18) ?
    N2 C10 . 1.3825(18) ?
    N2 C11 . 1.4751(19) ?
    N3 C16 . 1.3238(17) ?
    N3 C17 . 1.3837(17) ?
    N3 C15 . 1.4764(18) ?
    N4 C16 . 1.3238(18) ?
    N4 C18 . 1.378(2) ?
    N4 C19B . 1.410(10) ?
    N4 C19A . 1.516(4) ?
    C1 C6 . 1.3938(18) ?
    C1 C2 . 1.3959(17) ?
    C1 H1A . 0.9300 ?
    C2 C3 . 1.3954(18) ?
    C2 C15 . 1.5141(18) ?
    C3 C4 . 1.3921(19) ?
    C3 H3A . 0.9300 ?
    C4 C5 . 1.3927(19) ?
    C4 C23 . 1.508(2) ?
    C5 C6 . 1.3972(19) ?
    C5 H5A . 0.9300 ?
    C6 C7 . 1.5170(18) ?
    C7 H7A . 0.9700 ?
    C7 H7B . 0.9700 ?
    C8 H8A . 0.9300 ?
    C9 C10 . 1.351(2) ?
    C9 H9A . 0.9300 ?
    C10 H10A . 0.9300 ?
    C11 C12 . 1.515(2) ?
    C11 H11A . 0.9700 ?
    C11 H11B . 0.9700 ?
    C12 C13 . 1.525(2) ?
    C12 H12A . 0.9700 ?
    C12 H12B . 0.9700 ?
    C13 C14 . 1.512(3) ?
    C13 H13A . 0.9700 ?
    C13 H13B . 0.9700 ?
    C14 H14A . 0.9600 ?
    C14 H14B . 0.9600 ?
    C14 H14C . 0.9600 ?
    C15 H15A . 0.9700 ?
    C15 H15B . 0.9700 ?
    C16 H16A . 0.9300 ?
    C17 C18 . 1.349(2) ?
    C17 H17A . 0.9300 ?
    C18 H18A . 0.9300 ?
    C19A C20A . 1.522(5) ?
    C19A H19A . 0.9700 ?
    C19A H19B . 0.9700 ?
    C20A C21A . 1.528(3) ?
    C20A H20A . 0.9700 ?
    C20A H20B . 0.9700 ?
    C21A C22A . 1.504(4) ?
    C21A H21A . 0.9700 ?
    C21A H21B . 0.9700 ?
    C22A H22A . 0.9600 ?
    C22A H22B . 0.9600 ?
    C22A H22C . 0.9600 ?
    C19B C20B . 1.521(9) ?
    C19B H19C . 0.9700 ?
    C19B H19D . 0.9700 ?
    C20B C21B . 1.532(8) ?
    C20B H20C . 0.9700 ?
    C20B H20D . 0.9700 ?
    C21B C22B . 1.485(9) ?
    C21B H21C . 0.9700 ?
    C21B H21D . 0.9700 ?
    C22B H22D . 0.9600 ?
    C22B H22E . 0.9600 ?
    C22B H22F . 0.9600 ?
    C23 H23A . 0.9600 ?
    C23 H23B . 0.9600 ?
    C23 H23C . 0.9600 ?
    P1 F6 . 1.5941(9) ?
    P1 F1 . 1.5960(9) ?
    P1 F2 . 1.5976(9) ?
    P1 F4 . 1.6120(9) ?
    P1 F5 . 1.6145(9) ?
    P1 F3 . 1.6154(9) ?
    P2 F9B . 1.544(13) ?
    P2 F10B . 1.556(11) ?
    P2 F7A . 1.557(6) ?
    P2 F8A . 1.583(9) ?
    P2 F8B . 1.584(16) ?
    P2 F11 . 1.5959(10) ?
    P2 F12 . 1.6024(10) ?
    P2 F10A . 1.610(6) ?
    P2 F9A . 1.620(7) ?
    P2 F7B . 1.622(10) ?
loop_
    _geom_angle_atom_site_label_1
    _geom_angle_atom_site_label_2
    _geom_angle_atom_site_label_3
    _geom_angle_site_symmetry_1
    _geom_angle_site_symmetry_3
    _geom_angle
    _geom_angle_publ_flag
    C8 N1 C9 . . 108.18(12) ?
    C8 N1 C7 . . 124.42(12) ?
    C9 N1 C7 . . 127.40(12) ?
    C8 N2 C10 . . 108.38(12) ?
    C8 N2 C11 . . 124.06(13) ?
    C10 N2 C11 . . 127.46(13) ?
    C16 N3 C17 . . 108.54(12) ?
    C16 N3 C15 . . 124.05(11) ?
    C17 N3 C15 . . 127.23(12) ?
    C16 N4 C18 . . 108.47(13) ?
    C16 N4 C19B . . 133.8(4) ?
    C18 N4 C19B . . 116.9(4) ?
    C16 N4 C19A . . 121.1(2) ?
    C18 N4 C19A . . 129.8(2) ?
    C19B N4 C19A . . 19.6(3) ?
    C6 C1 C2 . . 120.31(12) ?
    C6 C1 H1A . . 119.8 ?
    C2 C1 H1A . . 119.8 ?
    C3 C2 C1 . . 119.25(12) ?
    C3 C2 C15 . . 120.34(12) ?
    C1 C2 C15 . . 120.41(12) ?
    C4 C3 C2 . . 121.32(12) ?
    C4 C3 H3A . . 119.3 ?
    C2 C3 H3A . . 119.3 ?
    C3 C4 C5 . . 118.60(13) ?
    C3 C4 C23 . . 120.58(13) ?
    C5 C4 C23 . . 120.77(13) ?
    C4 C5 C6 . . 121.11(13) ?
    C4 C5 H5A . . 119.4 ?
    C6 C5 H5A . . 119.4 ?
    C1 C6 C5 . . 119.40(12) ?
    C1 C6 C7 . . 120.42(12) ?
    C5 C6 C7 . . 120.14(12) ?
    N1 C7 C6 . . 111.93(11) ?
    N1 C7 H7A . . 109.2 ?
    C6 C7 H7A . . 109.2 ?
    N1 C7 H7B . . 109.2 ?
    C6 C7 H7B . . 109.2 ?
    H7A C7 H7B . . 107.9 ?
    N2 C8 N1 . . 109.20(12) ?
    N2 C8 H8A . . 125.4 ?
    N1 C8 H8A . . 125.4 ?
    C10 C9 N1 . . 107.24(12) ?
    C10 C9 H9A . . 126.4 ?
    N1 C9 H9A . . 126.4 ?
    C9 C10 N2 . . 107.00(13) ?
    C9 C10 H10A . . 126.5 ?
    N2 C10 H10A . . 126.5 ?
    N2 C11 C12 . . 112.49(13) ?
    N2 C11 H11A . . 109.1 ?
    C12 C11 H11A . . 109.1 ?
    N2 C11 H11B . . 109.1 ?
    C12 C11 H11B . . 109.1 ?
    H11A C11 H11B . . 107.8 ?
    C11 C12 C13 . . 111.65(14) ?
    C11 C12 H12A . . 109.3 ?
    C13 C12 H12A . . 109.3 ?
    C11 C12 H12B . . 109.3 ?
    C13 C12 H12B . . 109.3 ?
    H12A C12 H12B . . 108.0 ?
    C14 C13 C12 . . 112.36(16) ?
    C14 C13 H13A . . 109.1 ?
    C12 C13 H13A . . 109.1 ?
    C14 C13 H13B . . 109.1 ?
    C12 C13 H13B . . 109.1 ?
    H13A C13 H13B . . 107.9 ?
    C13 C14 H14A . . 109.5 ?
    C13 C14 H14B . . 109.5 ?
    H14A C14 H14B . . 109.5 ?
    C13 C14 H14C . . 109.5 ?
    H14A C14 H14C . . 109.5 ?
    H14B C14 H14C . . 109.5 ?
    N3 C15 C2 . . 110.71(11) ?
    N3 C15 H15A . . 109.5 ?
    C2 C15 H15A . . 109.5 ?
    N3 C15 H15B . . 109.5 ?
    C2 C15 H15B . . 109.5 ?
    H15A C15 H15B . . 108.1 ?
    N3 C16 N4 . . 109.00(12) ?
    N3 C16 H16A . . 125.5 ?
    N4 C16 H16A . . 125.5 ?
    C18 C17 N3 . . 106.69(13) ?
    C18 C17 H17A . . 126.7 ?
    N3 C17 H17A . . 126.7 ?
    C17 C18 N4 . . 107.30(13) ?
    C17 C18 H18A . . 126.4 ?
    N4 C18 H18A . . 126.4 ?
    N4 C19A C20A . . 111.9(3) ?
    N4 C19A H19A . . 109.2 ?
    C20A C19A H19A . . 109.2 ?
    N4 C19A H19B . . 109.2 ?
    C20A C19A H19B . . 109.2 ?
    H19A C19A H19B . . 107.9 ?
    C19A C20A C21A . . 114.8(3) ?
    C19A C20A H20A . . 108.6 ?
    C21A C20A H20A . . 108.6 ?
    C19A C20A H20B . . 108.6 ?
    C21A C20A H20B . . 108.6 ?
    H20A C20A H20B . . 107.5 ?
    C22A C21A C20A . . 112.2(2) ?
    C22A C21A H21A . . 109.2 ?
    C20A C21A H21A . . 109.2 ?
    C22A C21A H21B . . 109.2 ?
    C20A C21A H21B . . 109.2 ?
    H21A C21A H21B . . 107.9 ?
    N4 C19B C20B . . 103.1(5) ?
    N4 C19B H19C . . 111.2 ?
    C20B C19B H19C . . 111.2 ?
    N4 C19B H19D . . 111.2 ?
    C20B C19B H19D . . 111.2 ?
    H19C C19B H19D . . 109.1 ?
    C19B C20B C21B . . 113.3(6) ?
    C19B C20B H20C . . 108.9 ?
    C21B C20B H20C . . 108.9 ?
    C19B C20B H20D . . 108.9 ?
    C21B C20B H20D . . 108.9 ?
    H20C C20B H20D . . 107.7 ?
    C22B C21B C20B . . 110.8(7) ?
    C22B C21B H21C . . 109.5 ?
    C20B C21B H21C . . 109.5 ?
    C22B C21B H21D . . 109.5 ?
    C20B C21B H21D . . 109.5 ?
    H21C C21B H21D . . 108.1 ?
    C21B C22B H22D . . 109.5 ?
    C21B C22B H22E . . 109.5 ?
    H22D C22B H22E . . 109.5 ?
    C21B C22B H22F . . 109.5 ?
    H22D C22B H22F . . 109.5 ?
    H22E C22B H22F . . 109.5 ?
    C4 C23 H23A . . 109.5 ?
    C4 C23 H23B . . 109.5 ?
    H23A C23 H23B . . 109.5 ?
    C4 C23 H23C . . 109.5 ?
    H23A C23 H23C . . 109.5 ?
    H23B C23 H23C . . 109.5 ?
    F6 P1 F1 . . 90.75(5) ?
    F6 P1 F2 . . 91.01(5) ?
    F1 P1 F2 . . 91.48(5) ?
    F6 P1 F4 . . 179.23(6) ?
    F1 P1 F4 . . 89.69(5) ?
    F2 P1 F4 . . 89.61(5) ?
    F6 P1 F5 . . 90.17(5) ?
    F1 P1 F5 . . 178.60(5) ?
    F2 P1 F5 . . 89.56(5) ?
    F4 P1 F5 . . 89.38(5) ?
    F6 P1 F3 . . 90.33(5) ?
    F1 P1 F3 . . 89.61(5) ?
    F2 P1 F3 . . 178.26(5) ?
    F4 P1 F3 . . 89.04(5) ?
    F5 P1 F3 . . 89.34(5) ?
    F9B P2 F10B . . 91.4(7) ?
    F9B P2 F7A . . 170.0(7) ?
    F10B P2 F7A . . 81.0(6) ?
    F9B P2 F8A . . 98.5(9) ?
    F10B P2 F8A . . 170.0(7) ?
    F7A P2 F8A . . 89.3(5) ?
    F9B P2 F8B . . 88.8(9) ?
    F10B P2 F8B . . 178.3(8) ?
    F7A P2 F8B . . 99.0(8) ?
    F8A P2 F8B . . 9.7(11) ?
    F9B P2 F11 . . 92.0(7) ?
    F10B P2 F11 . . 86.7(4) ?
    F7A P2 F11 . . 94.1(5) ?
    F8A P2 F11 . . 91.6(4) ?
    F8B P2 F11 . . 91.6(7) ?
    F9B P2 F12 . . 86.9(7) ?
    F10B P2 F12 . . 92.8(4) ?
    F7A P2 F12 . . 86.9(5) ?
    F8A P2 F12 . . 89.1(4) ?
    F8B P2 F12 . . 88.9(7) ?
    F11 P2 F12 . . 178.80(7) ?
    F9B P2 F10A . . 80.3(7) ?
    F10B P2 F10A . . 11.7(7) ?
    F7A P2 F10A . . 91.7(4) ?
    F8A P2 F10A . . 177.3(5) ?
    F8B P2 F10A . . 168.9(8) ?
    F11 P2 F10A . . 90.8(2) ?
    F12 P2 F10A . . 88.5(2) ?
    F9B P2 F9A . . 9.4(10) ?
    F10B P2 F9A . . 99.8(7) ?
    F7A P2 F9A . . 177.6(5) ?
    F8A P2 F9A . . 90.0(5) ?
    F8B P2 F9A . . 80.3(9) ?
    F11 P2 F9A . . 88.3(3) ?
    F12 P2 F9A . . 90.8(3) ?
    F10A P2 F9A . . 88.9(4) ?
    F9B P2 F7B . . 175.9(8) ?
    F10B P2 F7B . . 85.8(7) ?
    F7A P2 F7B . . 10.6(9) ?
    F8A P2 F7B . . 84.3(6) ?
    F8B P2 F7B . . 93.9(9) ?
    F11 P2 F7B . . 84.9(5) ?
    F12 P2 F7B . . 96.2(5) ?
    F10A P2 F7B . . 97.1(5) ?
    F9A P2 F7B . . 170.9(6) ?
loop_
    _geom_torsion_atom_site_label_1
    _geom_torsion_atom_site_label_2
    _geom_torsion_atom_site_label_3
    _geom_torsion_atom_site_label_4
    _geom_torsion_site_symmetry_1
    _geom_torsion_site_symmetry_2
    _geom_torsion_site_symmetry_3
    _geom_torsion_site_symmetry_4
    _geom_torsion
    _geom_torsion_publ_flag
    C6 C1 C2 C3 . . . . -1.1(2) ?
    C6 C1 C2 C15 . . . . 178.02(13) ?
    C1 C2 C3 C4 . . . . 0.4(2) ?
    C15 C2 C3 C4 . . . . -178.69(14) ?
    C2 C3 C4 C5 . . . . 0.3(2) ?
    C2 C3 C4 C23 . . . . -177.08(15) ?
    C3 C4 C5 C6 . . . . -0.3(2) ?
    C23 C4 C5 C6 . . . . 177.02(15) ?
    C2 C1 C6 C5 . . . . 1.1(2) ?
    C2 C1 C6 C7 . . . . 178.94(12) ?
    C4 C5 C6 C1 . . . . -0.3(2) ?
    C4 C5 C6 C7 . . . . -178.22(14) ?
    C8 N1 C7 C6 . . . . -101.42(15) ?
    C9 N1 C7 C6 . . . . 79.54(16) ?
    C1 C6 C7 N1 . . . . 86.62(16) ?
    C5 C6 C7 N1 . . . . -95.51(15) ?
    C10 N2 C8 N1 . . . . 1.08(16) ?
    C11 N2 C8 N1 . . . . 177.63(12) ?
    C9 N1 C8 N2 . . . . -0.99(15) ?
    C7 N1 C8 N2 . . . . 179.81(11) ?
    C8 N1 C9 C10 . . . . 0.52(16) ?
    C7 N1 C9 C10 . . . . 179.69(12) ?
    N1 C9 C10 N2 . . . . 0.13(16) ?
    C8 N2 C10 C9 . . . . -0.73(16) ?
    C11 N2 C10 C9 . . . . -177.13(14) ?
    C8 N2 C11 C12 . . . . -105.44(16) ?
    C10 N2 C11 C12 . . . . 70.44(19) ?
    N2 C11 C12 C13 . . . . 170.61(14) ?
    C11 C12 C13 C14 . . . . -176.02(17) ?
    C16 N3 C15 C2 . . . . 90.70(15) ?
    C17 N3 C15 C2 . . . . -83.84(16) ?
    C3 C2 C15 N3 . . . . 92.95(15) ?
    C1 C2 C15 N3 . . . . -86.17(15) ?
    C17 N3 C16 N4 . . . . 0.59(15) ?
    C15 N3 C16 N4 . . . . -174.83(11) ?
    C18 N4 C16 N3 . . . . -0.45(16) ?
    C19B N4 C16 N3 . . . . -169.1(5) ?
    C19A N4 C16 N3 . . . . 171.83(19) ?
    C16 N3 C17 C18 . . . . -0.49(15) ?
    C15 N3 C17 C18 . . . . 174.74(12) ?
    N3 C17 C18 N4 . . . . 0.22(16) ?
    C16 N4 C18 C17 . . . . 0.13(17) ?
    C19B N4 C18 C17 . . . . 171.0(4) ?
    C19A N4 C18 C17 . . . . -171.3(2) ?
    C16 N4 C19A C20A . . . . -105.3(3) ?
    C18 N4 C19A C20A . . . . 65.2(3) ?
    C19B N4 C19A C20A . . . . 119.3(17) ?
    N4 C19A C20A C21A . . . . 61.1(4) ?
    C19A C20A C21A C22A . . . . -175.4(3) ?
    C16 N4 C19B C20B . . . . -72.2(7) ?
    C18 N4 C19B C20B . . . . 119.9(5) ?
    C19A N4 C19B C20B . . . . -15.9(11) ?
    N4 C19B C20B C21B . . . . -60.3(7) ?
    C19B C20B C21B C22B . . . . 169.3(6) ?
loop_
    _geom_hbond_atom_site_label_D
    _geom_hbond_atom_site_label_H
    _geom_hbond_atom_site_label_A
    _geom_hbond_site_symmetry_A
    _geom_hbond_distance_DH
    _geom_hbond_distance_HA
    _geom_hbond_distance_DA
    _geom_hbond_angle_DHA
    _geom_hbond_publ_flag
    C8 H8A F4 . 0.93 2.42 3.0154(16) 121 yes
    C8 H8A F5 . 0.93 2.39 3.2700(16) 157 yes
    C16 H16A F3 . 0.93 2.31 3.1941(16) 160 yes
    C16 H16A F4 . 0.93 2.45 3.1677(16) 134 yes
    C21A H21B F4 . 0.97 2.49 3.196(2) 130 yes
    C3 H3A F12 1_465 0.93 2.44 3.3147(16) 157 yes
    C5 H5A F9A 1_455 0.93 2.55 3.420(8) 156 yes
    C7 H7A F10A 1_455 0.97 2.51 3.427(6) 158 yes
    C9 H9A F12 3_667 0.93 2.48 3.2805(17) 144 yes
    C12 H12A F3 2_546 0.97 2.53 3.3358(18) 140 yes
    C18 H18A F8A 3_677 0.93 2.38 3.148(11) 140 yes
    C22A H22C Cg1 1_655 0.96 2.76 3.535(3) 138 yes
    C23 H23B Cg1 3_577 0.96 2.59 3.487(2) 155 yes
    C22B H22E Cg1 1_655 0.96 2.86 3.637(8) 139 yes
