# Supplementary material for: 3,5-Bis(3-butylimidazolium-1-ylmethyl)toluene bis(hexafluorophosphate)
Source: Acta Crystallogr Sect E Struct Rep Online. 2010 Oct 13;66(Pt 11):o2797–8. doi: 10.1107/S1600536810040055 (PMC3009333; doi:10.1107/S1600536810040055)
Supplement: Supplementary file 2 [file e-66-o2797-Isup2.hkl]

# 
# h,k,l, Fc-squared, Fo-squared, sigma(Fo-squared) and status flag 
# 
data_I
_shelx_title ' bu2am in P2(1)/c  (100K)' 
_shelx_refln_list_code          4 
_shelx_F_calc_maximum      332.82 
_exptl_crystal_F_000      1352.00 
_reflns_d_resolution_high  0.6658 
 
loop_ 
 _symmetry_equiv_pos_as_xyz 
 'x, y, z' 
 '-x, y+1/2, -z+1/2' 
 '-x, -y, -z' 
 'x, -y-1/2, z-1/2' 
 
_cell_length_a     9.6207 
_cell_length_b    11.1801 
_cell_length_c    27.9277 
_cell_angle_alpha  90.000 
_cell_angle_beta  102.416 
_cell_angle_gamma  90.000 
 
_shelx_F_squared_multiplier     1.000 
 
loop_ 
 _refln_index_h 
 _refln_index_k 
 _refln_index_l 
 _refln_F_squared_calc 
 _refln_F_squared_meas 
 _refln_F_squared_sigma 
 _refln_observed_status 
   1   0   0    53563.66    49240.45   6693.17 o 
   2   0   0       51.16       38.59      5.74 o 
   3   0   0    14954.19    16236.25    133.11 o 
   4   0   0    11951.29    12888.51     83.03 o 
   5   0   0     3891.75     3770.75     33.07 o 
   6   0   0       10.72       20.02      4.53 o 
   7   0   0     1272.62     1291.92     19.48 o 
   8   0   0     1117.43     1010.68     24.69 o 
   9   0   0      747.00      715.46     22.49 o 
  10   0   0      749.73      692.72     25.90 o 
  11   0   0      757.18      782.65     41.13 o 
  12   0   0     1034.17     1046.80     50.05 o 
  13   0   0        4.44       21.07     23.11 o 
  14   0   0       42.32       60.45     27.34 o 
   1   1   0       63.33       70.18      2.50 o 
   2   1   0        0.28       -0.67      1.81 o 
   3   1   0     1017.45      979.15     12.02 o 
   4   1   0      324.88      313.41      5.54 o 
   5   1   0      207.18      211.90      5.28 o 
   6   1   0      204.48      223.29      7.22 o 
   7   1   0       80.80       68.57      4.72 o 
   8   1   0      968.36      932.81     16.00 o 
   9   1   0      295.39      286.61     17.03 o 
  10   1   0        2.22        4.49     10.39 o 
  11   1   0       16.56       18.33     10.65 o 
  12   1   0       35.74       38.07     28.99 o 
  13   1   0       26.78       67.83     17.48 o 
  14   1   0      190.07      259.56     34.10 o 
   0   2   0    37360.85    40379.39    502.23 o 
   1   2   0     1692.04     1657.58     27.97 o 
   2   2   0      353.18      260.60      5.67 o 
   3   2   0      160.19      213.22      5.16 o 
   4   2   0      435.99      380.40      6.93 o 
   5   2   0     1133.62     1075.70     12.40 o 
   6   2   0     1025.30     1181.31     13.90 o 
   7   2   0     1342.83     1329.96     15.73 o 
   8   2   0     1275.88     1304.02     21.23 o 
   9   2   0     2244.70     2162.57     46.46 o 
  10   2   0        0.18       10.86      8.05 o 
  11   2   0      429.33      437.35     31.92 o 
  12   2   0      414.00      427.02     21.04 o 
  13   2   0        4.02       45.24     31.81 o 
  14   2   0        3.50      134.22     72.32 o 
   1   3   0        0.04       -3.34      3.34 o 
   2   3   0      471.60      453.06      7.95 o 
   3   3   0        0.24       -1.24      2.03 o 
   4   3   0      276.65      260.82      6.84 o 
   5   3   0     2805.16     2719.48     22.75 o 
   6   3   0      136.01      142.33      6.01 o 
   7   3   0      103.93       91.02      7.62 o 
   8   3   0      402.06      362.11     11.65 o 
   9   3   0      161.19      170.16     13.43 o 
  10   3   0       19.80       13.88      8.27 o 
  11   3   0       75.50       67.78     17.74 o 
  12   3   0       33.72       49.27     20.84 o 
  13   3   0      162.17      195.15     30.88 o 
   0   4   0    15645.43    16059.56    156.69 o 
   1   4   0     3958.23     4238.05     38.58 o 
   2   4   0       12.10       26.45      3.64 o 
   3   4   0    11366.19    11386.90     77.56 o 
   4   4   0     6137.44     6347.48     43.29 o 
   5   4   0     1606.20     1822.20     21.65 o 
   6   4   0       46.78       39.21      4.36 o 
   7   4   0       34.40       37.42      7.17 o 
   8   4   0        0.08       -4.83      5.69 o 
   9   4   0       64.90       47.31     12.36 o 
  10   4   0      183.20      171.07     15.15 o 
  11   4   0        2.10       -8.91      9.74 o 
  12   4   0      446.59      458.58     30.77 o 
  13   4   0      282.66      248.95     23.94 o 
   1   5   0      259.53      251.69      5.67 o 
   2   5   0     1305.81     1204.34     13.95 o 
   3   5   0     2966.92     3041.40     29.37 o 
   4   5   0      117.85      109.58      5.41 o 
   5   5   0     1989.69     1893.06     19.10 o 
   6   5   0       12.70        7.06      4.26 o 
   7   5   0      337.58      291.02     17.10 o 
   8   5   0        0.12        0.20      6.06 o 
   9   5   0       35.21       37.75      8.44 o 
  10   5   0       16.77       10.83      9.26 o 
  11   5   0        7.31       10.82     11.17 o 
  12   5   0       36.88       22.84     13.00 o 
  13   5   0       29.07       32.70     17.56 o 
   0   6   0      151.91      121.60      9.82 o 
   1   6   0       74.17      110.97      4.58 o 
   2   6   0     3176.52     3372.97     28.55 o 
   3   6   0     4231.49     4220.72     35.04 o 
   4   6   0     4466.54     4632.04     51.59 o 
   5   6   0      599.03      607.47     12.35 o 
   6   6   0       77.52       72.92      8.99 o 
   7   6   0       12.31        9.31      6.43 o 
   8   6   0      290.24      240.29     12.38 o 
   9   6   0       44.68       60.95      9.25 o 
  10   6   0       24.12       16.17     15.15 o 
  11   6   0        1.07        4.46     11.36 o 
  12   6   0      522.77      571.13     27.42 o 
  13   6   0      132.52      123.34     22.54 o 
   1   7   0        6.70       13.18      2.74 o 
   2   7   0       98.23       96.55      4.18 o 
   3   7   0      124.22      141.63      6.74 o 
   4   7   0      639.27      655.33     15.78 o 
   5   7   0      102.91      101.86      8.63 o 
   6   7   0      218.96      210.90     14.66 o 
   7   7   0       29.99       24.19      8.47 o 
   8   7   0        4.03       12.57      6.68 o 
   9   7   0      555.60      609.10     18.98 o 
  10   7   0        0.63       -1.35      8.43 o 
  11   7   0       31.03       34.88     22.13 o 
  12   7   0      110.59      121.73     17.21 o 
   0   8   0    18034.86    18253.03    174.01 o 
   1   8   0     5287.76     5406.27     42.09 o 
   2   8   0       29.12       33.76      4.05 o 
   3   8   0     1879.34     1999.43     26.48 o 
   4   8   0        1.20        2.39      8.97 o 
   5   8   0      249.65      269.12     14.51 o 
   6   8   0       27.99       22.53     16.43 o 
   7   8   0       65.46       68.64     17.11 o 
   8   8   0        0.92        4.41     10.03 o 
   9   8   0        1.46       17.17     11.88 o 
  10   8   0       41.96       54.85     11.53 o 
  11   8   0       39.04       11.49     22.42 o 
  12   8   0      515.04      464.18     26.28 o 
   1   9   0      314.21      297.24     15.72 o 
   2   9   0      402.78      445.19     12.57 o 
   3   9   0      202.83      192.95      9.57 o 
   4   9   0       38.79       58.72     14.80 o 
   5   9   0      203.87      213.88     18.82 o 
   6   9   0       74.41       58.84     10.26 o 
   7   9   0       92.00       93.85     12.22 o 
   8   9   0        2.90       -5.14     13.66 o 
   9   9   0       31.10       38.61     11.36 o 
  10   9   0       78.15      115.34     17.27 o 
  11   9   0       21.45       30.67     17.37 o 
   0  10   0     7596.28     7532.44    120.48 o 
   1  10   0     1412.77     1470.30     23.29 o 
   2  10   0      440.16      482.88     13.52 o 
   3  10   0       99.57      140.42     16.62 o 
   4  10   0      112.85       93.81     18.04 o 
   5  10   0      127.99      126.14     13.57 o 
   6  10   0        0.78        6.90     17.34 o 
   7  10   0      177.10      178.48     25.51 o 
   8  10   0      146.72      149.22     14.45 o 
   9  10   0      771.73      749.30     35.43 o 
  10  10   0       96.33       79.33     15.87 o 
  11  10   0      151.71      173.01     34.11 o 
   1  11   0      143.15      156.11     26.76 o 
   2  11   0      220.18      222.35     26.17 o 
   3  11   0       26.32       21.32     12.90 o 
   4  11   0        0.59       10.45      8.88 o 
   5  11   0       34.17       43.70     10.97 o 
   6  11   0       26.07       20.09     12.55 o 
   7  11   0      102.38      126.86     25.09 o 
   8  11   0       71.03       85.43     13.00 o 
   9  11   0      322.87      348.22     56.90 o 
  10  11   0      112.84      139.99     25.81 o 
   0  12   0     2520.13     2516.59     71.31 o 
   1  12   0      643.36      615.21     23.28 o 
   2  12   0        5.04        4.15      6.74 o 
   3  12   0      238.75      230.32     16.45 o 
   4  12   0      136.62      168.92     18.69 o 
   5  12   0       88.65      103.25     13.65 o 
   6  12   0        0.01        2.57     19.41 o 
   7  12   0      398.36      416.43     58.61 o 
   8  12   0      157.45      153.95     28.75 o 
   9  12   0       39.27       32.32     19.48 o 
   1  13   0        2.82        2.61      6.30 o 
   2  13   0       67.82       76.65     11.63 o 
   3  13   0       85.74       87.76     17.33 o 
   4  13   0       83.96       84.82     13.32 o 
   5  13   0        0.08        0.09      8.34 o 
   6  13   0        0.52        7.87     17.64 o 
   7  13   0       50.39       43.44     37.12 o 
   8  13   0      287.85      285.04     58.76 o 
   0  14   0       55.22       73.51     16.59 o 
   1  14   0       59.60       65.49     11.13 o 
   2  14   0      231.20      256.23     22.97 o 
   3  14   0      202.91      217.20     17.43 o 
   4  14   0      173.55      126.82     15.36 o 
   5  14   0       20.18       15.89     10.28 o 
   6  14   0        1.17        8.50     10.03 o 
   7  14   0       66.22       48.94     15.15 o 
   1  15   0       49.78       51.79     11.39 o 
   2  15   0        4.12       14.49      9.06 o 
   3  15   0      258.04      236.68     18.57 o 
   4  15   0      456.02      470.00     25.06 o 
   5  15   0      249.63      245.03     21.23 o 
   6  15   0      146.86      131.79     17.94 o 
   0  16   0      199.79      152.17     21.70 o 
   1  16   0       75.27       92.37     22.37 o 
   2  16   0       17.19       18.41     16.16 o 
   3  16   0       99.35      107.80     15.08 o 
   4  16   0        2.66       16.86     10.26 o 
 -14   1   1      112.72      146.85     29.21 o 
 -13   1   1        5.95       12.66     18.76 o 
 -12   1   1        1.88       19.35     13.63 o 
 -11   1   1      405.54      447.23     19.24 o 
 -10   1   1      427.07      434.62     38.32 o 
  -9   1   1      214.85      260.06     16.48 o 
  -8   1   1       96.96       95.46      7.62 o 
  -7   1   1      705.54      652.15     10.08 o 
  -6   1   1     2597.22     2724.26     20.47 o 
  -5   1   1     1365.71     1445.92     14.00 o 
  -4   1   1        9.81       21.40      2.54 o 
  -3   1   1    11661.57    11676.58     71.62 o 
  -2   1   1    11452.27    11227.74    134.10 o 
  -1   1   1      188.13      171.01      3.52 o 
   0   1   1    13370.83    13447.46    280.30 o 
   1   1   1     7036.55     7625.76     70.11 o 
   2   1   1     1731.38     1868.37     18.89 o 
   3   1   1    16585.71    17894.93     98.69 o 
   4   1   1     5710.52     6151.24     36.56 o 
   5   1   1       13.93       28.81      2.91 o 
   6   1   1      188.59      176.26      5.96 o 
   7   1   1        9.04       16.20      3.58 o 
   8   1   1     1492.63     1364.48     19.77 o 
   9   1   1     1541.09     1482.98     26.80 o 
  10   1   1      162.91      185.33     16.66 o 
  11   1   1      308.26      382.95     36.71 o 
  12   1   1      232.82      283.78     29.20 o 
  13   1   1       14.50       22.53     15.68 o 
 -14   2   1       35.59       87.11     51.28 o 
 -13   2   1        9.61       25.96     22.51 o 
 -12   2   1      112.52      136.05     19.15 o 
 -11   2   1       19.04       32.80     11.09 o 
 -10   2   1        3.25       -1.81      7.94 o 
  -9   2   1      476.79      486.23     16.79 o 
  -8   2   1       71.38       60.94      7.95 o 
  -7   2   1        6.62        6.25      3.26 o 
  -6   2   1       27.58       21.85      3.26 o 
  -5   2   1     2581.11     2540.44     20.63 o 
  -4   2   1      922.67      910.91     10.21 o 
  -3   2   1       59.39       57.82      3.34 o 
  -2   2   1      269.96      245.16      4.87 o 
  -1   2   1      755.87      671.51      7.99 o 
   0   2   1     1864.28     1616.26     19.90 o 
   1   2   1     7759.59     7579.49     66.39 o 
   2   2   1       40.56       36.32      2.91 o 
   3   2   1      148.36      152.06      4.61 o 
   4   2   1       16.64       16.68      2.88 o 
   5   2   1      461.97      516.60      8.71 o 
   6   2   1      678.89      624.23     10.12 o 
   7   2   1      209.83      221.91      8.50 o 
   8   2   1       78.65       82.82      7.94 o 
   9   2   1      216.77      237.12     12.89 o 
  10   2   1      209.04      205.52     14.76 o 
  11   2   1        0.37       -3.30     10.27 o 
  12   2   1       21.42       34.59     15.19 o 
  13   2   1       16.63       46.84     36.50 o 
 -13   3   1        1.40       26.26     16.33 o 
 -12   3   1       56.19       70.02     20.09 o 
 -11   3   1       55.64       82.36     13.28 o 
 -10   3   1       53.93       58.29      9.51 o 
  -9   3   1      194.67      215.72     12.22 o 
  -8   3   1       83.27       82.96      9.63 o 
  -7   3   1     2552.75     2599.69     30.40 o 
  -6   3   1      359.32      360.48      8.05 o 
  -5   3   1      335.64      408.82      9.90 o 
  -4   3   1     2849.12     2678.98     21.59 o 
  -3   3   1     2952.43     2687.11     23.77 o 
  -2   3   1     1562.24     1990.60     18.00 o 
  -1   3   1     5381.82     5555.18     40.70 o 
   0   3   1     1278.31     1382.79     15.23 o 
   1   3   1    17951.15    19469.71    135.10 o 
   2   3   1      656.30      615.38      9.12 o 
   3   3   1     3121.97     2902.35     23.37 o 
   4   3   1      205.89      285.16      6.59 o 
   5   3   1     7961.58     7990.42     46.73 o 
   6   3   1       38.30       45.50      4.31 o 
   7   3   1     1239.77     1233.42     22.75 o 
   8   3   1     1823.96     1669.57     24.25 o 
   9   3   1      790.97      816.74     20.28 o 
  10   3   1        4.03       18.79      8.84 o 
  11   3   1      114.54      175.01     16.29 o 
  12   3   1       55.86       20.59     20.65 o 
  13   3   1       31.62       36.61     77.20 o 
 -13   4   1       66.34       56.54     18.98 o 
 -12   4   1       93.96       87.28     18.02 o 
 -11   4   1        2.94       -1.00     10.19 o 
 -10   4   1      259.75      290.52     18.01 o 
  -9   4   1      571.23      507.26     15.60 o 
  -8   4   1      456.25      421.58     17.21 o 
  -7   4   1       88.53       87.95      8.41 o 
  -6   4   1      737.67      743.52     13.37 o 
  -5   4   1     1843.26     1802.25     17.41 o 
  -4   4   1      978.91      949.18     12.67 o 
  -3   4   1       82.96       99.17      4.73 o 
  -2   4   1     3331.27     3418.16     29.13 o 
  -1   4   1      120.05      135.35      4.69 o 
   0   4   1     1632.24     1603.81     15.74 o 
   1   4   1      554.96      572.77      8.11 o 
   2   4   1      185.13      224.24      6.06 o 
   3   4   1       47.64       51.22      3.82 o 
   4   4   1       20.71        8.20      2.97 o 
   5   4   1       86.45       73.90      4.85 o 
   6   4   1      184.75      179.89      6.57 o 
   7   4   1       22.96       20.54      5.16 o 
   8   4   1      104.50      104.61     10.25 o 
   9   4   1      214.30      193.51     19.71 o 
  10   4   1        8.37       16.81      9.60 o 
  11   4   1       82.20       64.88     12.87 o 
  12   4   1       14.27       45.86     23.94 o 
  13   4   1      139.45      198.44     32.63 o 
 -13   5   1       42.41       73.22     20.83 o 
 -12   5   1       36.89       30.00     22.82 o 
 -11   5   1      100.10      130.93     24.68 o 
 -10   5   1      132.92      125.41     12.81 o 
  -9   5   1      491.49      491.51     16.80 o 
  -8   5   1        0.43        6.55      6.38 o 
  -7   5   1     1343.73     1318.52     23.91 o 
  -6   5   1       97.47       91.92      6.40 o 
  -5   5   1        0.00       14.45      3.65 o 
  -4   5   1    11113.20    10859.32     71.11 o 
  -3   5   1     7951.00     7912.30     60.17 o 
  -2   5   1     1756.23     1713.72     18.80 o 
  -1   5   1        2.91       -0.08      1.64 o 
   0   5   1     2593.99     2872.56     25.54 o 
   1   5   1     1074.89     1383.86     14.23 o 
   2   5   1     2541.51     2534.59     23.70 o 
   3   5   1     1267.99     1046.23     15.15 o 
   4   5   1        2.28        4.62      2.94 o 
   5   5   1     8677.11     8485.48     57.48 o 
   6   5   1      418.75      339.62     10.28 o 
   7   5   1       24.92       23.75      5.98 o 
   8   5   1      392.26      381.80     14.33 o 
   9   5   1       15.63       14.59      7.31 o 
  10   5   1        0.12        9.35     10.04 o 
  11   5   1      125.41      151.75     23.29 o 
  12   5   1       24.19       38.99     20.85 o 
  13   5   1       15.34       32.33     21.18 o 
 -13   6   1       39.13       34.90     25.87 o 
 -12   6   1      134.74      154.95     20.56 o 
 -11   6   1       14.60       13.29     14.05 o 
 -10   6   1      193.03      199.72     15.00 o 
  -9   6   1        7.76       10.26      7.26 o 
  -8   6   1      133.36      105.07     12.87 o 
  -7   6   1        8.46        1.81      4.90 o 
  -6   6   1       74.36       72.63      8.35 o 
  -5   6   1        2.76        8.25      3.53 o 
  -4   6   1      604.82      525.77     10.84 o 
  -3   6   1        2.54        4.32      2.90 o 
  -2   6   1     4953.95     5031.15     46.02 o 
  -1   6   1      470.95      440.13      7.43 o 
   0   6   1        0.09        6.20      2.24 o 
   1   6   1      655.18      639.43      9.65 o 
   2   6   1       23.05       38.03      3.35 o 
   3   6   1      425.35      425.91      9.14 o 
   4   6   1     2279.77     2271.46     24.02 o 
   5   6   1      206.96      230.95     11.12 o 
   6   6   1      487.20      413.85     16.14 o 
   7   6   1      164.19      173.28     11.53 o 
   8   6   1       15.27        8.48      8.70 o 
   9   6   1        2.50        1.38      7.40 o 
  10   6   1       95.84      109.93     14.07 o 
  11   6   1        1.31       19.49     12.09 o 
  12   6   1       20.49       -2.32     21.25 o 
  13   6   1        5.16       28.17     29.24 o 
 -12   7   1       33.73       21.25     13.15 o 
 -11   7   1      213.14      211.19     27.29 o 
 -10   7   1      366.96      389.01     20.34 o 
  -9   7   1       30.94       24.20      9.87 o 
  -8   7   1       16.35       13.66      7.28 o 
  -7   7   1        8.22       23.05      7.82 o 
  -6   7   1      301.44      295.41     22.56 o 
  -5   7   1       79.85       63.13      7.28 o 
  -4   7   1     1941.77     1942.04     31.81 o 
  -3   7   1     3144.78     3079.04     28.87 o 
  -2   7   1     1843.02     1714.08     16.06 o 
  -1   7   1     1310.07     1369.36     15.19 o 
   0   7   1      409.38      412.58      8.52 o 
   1   7   1     3103.54     3158.64     27.18 o 
   2   7   1     1337.58     1396.81     16.58 o 
   3   7   1     1701.15     1599.00     19.14 o 
   4   7   1        2.08        2.75      3.59 o 
   5   7   1     2394.81     2518.11     33.74 o 
   6   7   1      247.20      252.10     14.01 o 
   7   7   1        3.52        4.41      9.45 o 
   8   7   1      435.39      475.48     19.06 o 
   9   7   1      645.23      650.41     21.02 o 
  10   7   1       64.56       73.85     16.33 o 
  11   7   1       18.59       28.95     12.63 o 
  12   7   1       22.25       32.21     21.46 o 
 -12   8   1       22.92       30.61     19.96 o 
 -11   8   1      149.00      142.80     26.23 o 
 -10   8   1      109.81      101.15     12.55 o 
  -9   8   1      573.58      639.88     19.46 o 
  -8   8   1       26.42       35.47     10.83 o 
  -7   8   1        5.23        1.78      7.15 o 
  -6   8   1      290.53      284.56     17.78 o 
  -5   8   1       42.95       33.11      8.88 o 
  -4   8   1      307.79      298.18     13.43 o 
  -3   8   1       22.24       45.49      5.48 o 
  -2   8   1       95.24      119.86      6.87 o 
  -1   8   1      522.98      564.57     10.36 o 
   0   8   1     7105.61     7105.82     55.50 o 
   1   8   1     4236.04     4160.98     36.80 o 
   2   8   1     2352.88     2214.97     26.26 o 
   3   8   1      386.11      387.57     11.18 o 
   4   8   1      892.45      833.87     22.84 o 
   5   8   1      956.40      922.23     28.55 o 
   6   8   1        0.07       -4.31      6.14 o 
   7   8   1        4.40        0.90      7.18 o 
   8   8   1      414.59      409.30     22.15 o 
   9   8   1       27.16       29.92     10.97 o 
  10   8   1      197.64      197.69     18.45 o 
  11   8   1      251.84      240.11     20.13 o 
  12   8   1      166.45      151.74     30.72 o 
 -11   9   1      125.50      121.62     18.85 o 
 -10   9   1      228.83      241.21     18.50 o 
  -9   9   1      172.99      152.26     15.06 o 
  -8   9   1        0.13       10.50      9.08 o 
  -7   9   1       68.92       40.84     10.16 o 
  -6   9   1       56.18       36.58      9.93 o 
  -5   9   1        5.92        5.41      7.21 o 
  -4   9   1     1373.66     1443.12     41.83 o 
  -3   9   1     1335.83     1305.01     26.54 o 
  -2   9   1      483.88      470.38     13.24 o 
  -1   9   1      456.04      430.01     14.19 o 
   0   9   1      528.57      503.84     14.29 o 
   1   9   1     1435.17     1434.62     21.35 o 
   2   9   1      106.13      106.69      9.99 o 
   3   9   1     4383.53     4372.52     48.10 o 
   4   9   1     1053.08     1076.15     27.52 o 
   5   9   1       57.19       34.50      9.38 o 
   6   9   1        7.97        2.45      6.46 o 
   7   9   1       72.24       57.47     10.88 o 
   8   9   1      469.99      547.33     30.84 o 
   9   9   1      226.65      244.86     19.39 o 
  10   9   1       11.90       28.44     19.48 o 
  11   9   1       85.94       92.91     21.95 o 
 -11  10   1      215.30      209.71     26.42 o 
 -10  10   1       68.45       66.97     27.05 o 
  -9  10   1       62.04       54.65     12.42 o 
  -8  10   1       14.00       26.73     10.75 o 
  -7  10   1       78.74       82.12     30.52 o 
  -6  10   1       39.31       29.99     10.10 o 
  -5  10   1        0.57       -1.05     12.66 o 
  -4  10   1       24.21       16.96     13.76 o 
  -3  10   1      292.79      300.73     26.44 o 
  -2  10   1     1022.30      954.62     26.97 o 
  -1  10   1      139.17      140.92     10.32 o 
   0  10   1     4419.94     4292.87     56.51 o 
   1  10   1     6046.58     5895.38     67.57 o 
   2  10   1     3978.03     3945.83     51.92 o 
   3  10   1      305.02      328.41     16.33 o 
   4  10   1      189.47      196.66     31.56 o 
   5  10   1      319.25      333.97     19.32 o 
   6  10   1       72.83       75.55     12.80 o 
   7  10   1      174.55      201.40     24.70 o 
   8  10   1       45.33       61.10     12.13 o 
   9  10   1       35.70       23.73     21.16 o 
  10  10   1       71.96       70.64     30.70 o 
  11  10   1      183.06      230.09     26.08 o 
 -10  11   1      526.07      558.87     53.75 o 
  -9  11   1        6.02       20.91     10.72 o 
  -8  11   1      169.39      167.21     16.88 o 
  -7  11   1      399.30      403.08     60.64 o 
  -6  11   1       74.20       59.13     27.14 o 
  -5  11   1      573.42      616.48     25.69 o 
  -4  11   1       12.39       18.46     11.58 o 
  -3  11   1        0.05        3.18      9.09 o 
  -2  11   1       51.09       51.61     12.08 o 
  -1  11   1        0.56       11.42      6.30 o 
   0  11   1      797.72      869.33     27.59 o 
   1  11   1      121.85      124.68     20.68 o 
   2  11   1       84.64      107.20     10.82 o 
   3  11   1      506.79      450.73     19.92 o 
   4  11   1       22.85       27.89     11.09 o 
   5  11   1      918.09      923.14     31.17 o 
   6  11   1       50.44       58.20     23.91 o 
   7  11   1       27.44       29.15     11.73 o 
   8  11   1      186.43      258.38     17.69 o 
   9  11   1      164.25      179.93     40.95 o 
  10  11   1        0.16       16.69     15.85 o 
  -9  12   1       40.11       48.43     18.67 o 
  -8  12   1       57.61       65.08     23.22 o 
  -7  12   1        9.15       30.79     11.49 o 
  -6  12   1       43.48       31.98     18.56 o 
  -5  12   1        0.03        9.79      9.33 o 
  -4  12   1      147.11      127.87     13.72 o 
  -3  12   1      483.46      465.42     27.40 o 
  -2  12   1      279.92      269.34     16.90 o 
  -1  12   1      615.74      650.36     51.16 o 
   0  12   1     1277.00     1291.89     40.17 o 
   1  12   1     1443.53     1411.26     35.77 o 
   2  12   1      461.11      444.10     20.33 o 
   3  12   1       51.00       36.13      9.13 o 
   4  12   1      234.71      240.77     17.22 o 
   5  12   1      265.44      230.43     36.20 o 
   6  12   1        3.12        3.95     18.86 o 
   7  12   1        0.00       15.90     29.98 o 
   8  12   1        3.86        7.88     12.72 o 
   9  12   1        1.16        5.60     34.10 o 
  -9  13   1       83.72      223.31     79.96 o 
  -8  13   1        0.02       14.25     35.15 o 
  -7  13   1      304.08      288.87     36.07 o 
  -6  13   1        7.11        0.62     29.26 o 
  -5  13   1       42.38       52.19     12.35 o 
  -4  13   1      462.25      426.12     22.99 o 
  -3  13   1      134.51      131.03     14.06 o 
  -2  13   1       32.96       21.89      8.45 o 
  -1  13   1        4.72        9.37      6.89 o 
   0  13   1      413.91      475.46     22.61 o 
   1  13   1       28.30       33.79      8.97 o 
   2  13   1      114.74      115.04     12.82 o 
   3  13   1      155.15      153.33     14.73 o 
   4  13   1       17.66       20.52      9.06 o 
   5  13   1      129.43      128.97     16.12 o 
   6  13   1       59.92       71.57     29.45 o 
   7  13   1       85.08       66.54     24.55 o 
   8  13   1       34.49       38.87     44.96 o 
  -7  14   1        4.40        8.68     10.66 o 
  -6  14   1        2.23        7.77     10.35 o 
  -5  14   1        1.33        3.87      9.40 o 
  -4  14   1       29.39       29.89     10.82 o 
  -3  14   1       90.48       86.84     13.41 o 
  -2  14   1      146.86      166.49     15.38 o 
  -1  14   1       76.37       82.12     12.10 o 
   0  14   1        0.20        0.00      7.02 o 
   1  14   1       27.85       36.13      9.75 o 
   2  14   1       25.54       17.44      8.34 o 
   3  14   1      561.38      593.27     26.06 o 
   4  14   1      505.44      460.00     24.22 o 
   5  14   1      334.90      304.81     22.14 o 
   6  14   1        2.37       -4.61      9.01 o 
   7  14   1       56.09       31.60     13.58 o 
  -6  15   1        6.21        5.09     11.05 o 
  -5  15   1        0.33        0.37      9.73 o 
  -4  15   1       70.24       56.79     12.25 o 
  -3  15   1       20.91       22.98     10.04 o 
  -2  15   1        0.98        3.62      8.50 o 
  -1  15   1        1.42       13.53      8.87 o 
   0  15   1      218.17      287.33     18.63 o 
   1  15   1      254.72      280.75     18.59 o 
   2  15   1      334.74      358.42     21.02 o 
   3  15   1       56.13       49.24     11.84 o 
   4  15   1       59.81       74.18     28.61 o 
   5  15   1      235.02      200.21     19.28 o 
   6  15   1        2.27       14.95     11.65 o 
  -4  16   1       62.35       87.84     14.62 o 
  -3  16   1      394.54      377.08     23.15 o 
  -2  16   1      340.48      330.08     20.87 o 
  -1  16   1      133.34      143.16     15.38 o 
   0  16   1       43.95       26.19     10.01 o 
   1  16   1      143.83      163.85     15.66 o 
   2  16   1       13.27       21.23     14.01 o 
   3  16   1        4.19        3.40      8.92 o 
   4  16   1        0.24       -8.21      8.21 o 
 -14   0   2       95.62      149.73     30.82 o 
 -13   0   2        2.66       27.47     21.56 o 
 -12   0   2        5.06       26.05     35.01 o 
 -11   0   2      769.08      639.80     42.91 o 
 -10   0   2      594.62      637.29     36.44 o 
  -9   0   2        6.25       22.90     10.86 o 
  -8   0   2      578.18      570.46     24.86 o 
  -7   0   2     2185.29     2141.71     38.26 o 
  -6   0   2     1171.64     1293.91     17.66 o 
  -5   0   2     3044.93     3415.12     32.83 o 
  -4   0   2     1575.33     1677.37     18.97 o 
  -3   0   2     4533.35     4442.90     35.67 o 
  -2   0   2    29067.52    29636.77    331.65 o 
  -1   0   2    13588.62    13508.99    438.72 o 
   1   0   2    13709.84    16130.52    270.94 o 
   2   0   2   110766.48   112190.07   1303.65 o 
   3   0   2        2.11        3.94      2.47 o 
   4   0   2     6119.09     6318.49     51.37 o 
   5   0   2    14494.62    15857.45    105.32 o 
   6   0   2     9852.44    10693.04     77.48 o 
   7   0   2      652.35      651.26     15.88 o 
   8   0   2     2481.09     2455.78     39.20 o 
   9   0   2      132.63      121.20     11.92 o 
  10   0   2      335.35      332.81     29.17 o 
  11   0   2      418.48      439.06     35.52 o 
  12   0   2       85.06       41.65     38.43 o 
  13   0   2      545.91      518.85     45.28 o 
 -14   1   2       59.22       77.18     36.10 o 
 -13   1   2       65.25       54.38     23.57 o 
 -12   1   2        5.82        1.03     17.30 o 
 -11   1   2       54.09       52.21     12.54 o 
 -10   1   2       84.81       61.69     11.09 o 
  -9   1   2     1200.27     1091.85     19.21 o 
  -8   1   2      193.55      201.50      7.80 o 
  -7   1   2      145.98      127.50      5.33 o 
  -6   1   2       36.13       66.74      4.06 o 
  -5   1   2      436.24      457.02      6.75 o 
  -4   1   2     2382.58     2257.72     18.09 o 
  -3   1   2      432.44      391.13      7.99 o 
  -2   1   2       55.31       55.18      4.03 o 
  -1   1   2      389.10      350.31      6.92 o 
   0   1   2      111.75       -6.71      6.71 o 
   1   1   2      381.09      356.10     10.11 o 
   2   1   2       78.19       67.84      3.66 o 
   3   1   2     1548.77     1483.02     13.86 o 
   4   1   2      878.68      891.10      9.53 o 
   5   1   2     2892.25     3066.06     22.58 o 
   6   1   2       86.10      113.61      4.96 o 
   7   1   2        8.29        8.83      3.61 o 
   8   1   2      650.56      647.71     13.85 o 
   9   1   2       75.62       82.47     10.03 o 
  10   1   2       30.55       37.80      9.06 o 
  11   1   2        3.63       -2.55     11.79 o 
  12   1   2       88.54      118.56     18.83 o 
  13   1   2      189.66      250.96     23.74 o 
 -14   2   2      193.01      195.38     86.25 o 
 -13   2   2        7.34       17.71     48.75 o 
 -12   2   2      175.95      169.16     19.59 o 
 -11   2   2      476.25      433.27     21.07 o 
 -10   2   2      550.98      544.55     18.48 o 
  -9   2   2      437.03      380.44     14.11 o 
  -8   2   2        0.05       -2.90      4.36 o 
  -7   2   2      296.06      339.50      8.20 o 
  -6   2   2       51.49       98.86      4.55 o 
  -5   2   2      436.08      554.16      9.21 o 
  -4   2   2      118.86      137.17      5.09 o 
  -3   2   2     1025.77      975.53     10.55 o 
  -2   2   2    21741.06    22132.26    131.93 o 
  -1   2   2     4579.89     4837.00     34.70 o 
   0   2   2      474.47      435.92     17.47 o 
   1   2   2    73956.67    79400.75    687.18 o 
   2   2   2    29438.15    30368.34    197.94 o 
   3   2   2     1280.79     1323.00     13.28 o 
   4   2   2     1195.30     1308.29     11.72 o 
   5   2   2     1721.98     1764.65     15.91 o 
   6   2   2      869.91      908.42     12.83 o 
   7   2   2      625.50      689.62     13.26 o 
   8   2   2      279.58      301.98     12.49 o 
   9   2   2       30.05       43.15      9.35 o 
  10   2   2      162.01      174.03     12.73 o 
  11   2   2      398.06      418.59     20.15 o 
  12   2   2        6.08       19.80     14.51 o 
  13   2   2      249.04      282.81     33.86 o 
 -14   3   2       62.30      200.01     87.63 o 
 -13   3   2       45.32      100.00     21.25 o 
 -12   3   2       94.13       86.93     18.49 o 
 -11   3   2       68.12       84.22     13.59 o 
 -10   3   2       71.43       60.12     14.80 o 
  -9   3   2       23.91       33.23      6.57 o 
  -8   3   2      151.73      136.65      8.64 o 
  -7   3   2       67.28       76.40      6.26 o 
  -6   3   2      420.11      434.34      8.71 o 
  -5   3   2      498.37      511.03      8.14 o 
  -4   3   2      869.71      787.28      9.76 o 
  -3   3   2      768.73      743.58     10.44 o 
  -2   3   2       15.32       21.95      2.77 o 
  -1   3   2      641.20      604.10      8.25 o 
   0   3   2      111.10      108.75      4.86 o 
   1   3   2      221.30      248.05      5.63 o 
   2   3   2       86.75       75.31      3.96 o 
   3   3   2     1205.24     1156.95     13.02 o 
   4   3   2       68.20       68.79      4.23 o 
   5   3   2       39.41       31.86      3.27 o 
   6   3   2      641.65      655.92     10.85 o 
   7   3   2       39.61       33.71      6.26 o 
   8   3   2     1182.54     1033.95     19.08 o 
   9   3   2      374.73      321.71     14.86 o 
  10   3   2      201.48      188.62     13.50 o 
  11   3   2       14.35       18.71     10.92 o 
  12   3   2        1.52       -5.23     13.10 o 
  13   3   2       21.82       39.04     44.25 o 
 -13   4   2      169.98      188.54     22.16 o 
 -12   4   2      144.18      144.13     20.53 o 
 -11   4   2      162.03      172.53     16.67 o 
 -10   4   2      130.79      143.78     14.71 o 
  -9   4   2     1223.59     1176.35     29.40 o 
  -8   4   2      204.89      217.35     11.28 o 
  -7   4   2      222.60      227.81     14.68 o 
  -6   4   2     1970.14     1808.80     20.70 o 
  -5   4   2      581.12      523.57      9.39 o 
  -4   4   2      183.78      176.67      5.84 o 
  -3   4   2     4510.92     4296.16     34.53 o 
  -2   4   2     6738.25     6868.61     68.13 o 
  -1   4   2     7254.00     7971.70     57.07 o 
   0   4   2      279.59      248.73      5.12 o 
   1   4   2       43.74       70.53      3.00 o 
   2   4   2        2.43        8.86      2.78 o 
   3   4   2     5736.55     5802.12     41.98 o 
   4   4   2        1.43        2.89      2.66 o 
   5   4   2     6353.42     6071.81     39.34 o 
   6   4   2     1155.45     1160.44     14.22 o 
   7   4   2       60.06       76.01      6.98 o 
   8   4   2      646.72      631.71     16.12 o 
   9   4   2      291.78      257.37     16.35 o 
  10   4   2      622.72      568.32     26.51 o 
  11   4   2        3.08       -0.79     17.68 o 
  12   4   2        5.96       10.32     12.01 o 
  13   4   2      132.15      132.79     29.27 o 
 -13   5   2       30.62       69.27     23.96 o 
 -12   5   2        0.58        4.55     14.58 o 
 -11   5   2      113.08      132.84     15.76 o 
 -10   5   2        6.29        7.69      7.91 o 
  -9   5   2        0.00        2.31      6.80 o 
  -8   5   2      281.97      305.95     21.51 o 
  -7   5   2      225.34      210.45     11.05 o 
  -6   5   2      387.94      373.45     11.22 o 
  -5   5   2     1428.27     1534.08     16.51 o 
  -4   5   2      425.80      462.32      9.31 o 
  -3   5   2     2090.60     2097.70     22.49 o 
  -2   5   2        2.32       -0.63      2.35 o 
  -1   5   2      584.54      595.80      9.05 o 
   0   5   2        3.90        0.35      1.84 o 
   1   5   2      787.23      766.68      9.54 o 
   2   5   2     1609.18     1594.84     17.34 o 
   3   5   2     1670.76     1711.65     20.17 o 
   4   5   2        1.40       -1.62      2.75 o 
   5   5   2       58.37       43.57      4.94 o 
   6   5   2       38.78       50.64      6.53 o 
   7   5   2        7.62       10.62      5.87 o 
   8   5   2        0.05       -7.72      7.72 o 
   9   5   2        0.08        9.98     13.22 o 
  10   5   2       41.54       43.93     11.51 o 
  11   5   2       11.03        3.36     10.88 o 
  12   5   2       24.91       47.70     22.72 o 
  13   5   2        2.05       22.00     19.71 o 
 -13   6   2       77.19      104.34     29.13 o 
 -12   6   2       81.66       77.19     15.67 o 
 -11   6   2      517.81      568.60     37.16 o 
 -10   6   2      452.02      460.80     18.08 o 
  -9   6   2       45.69       49.71      9.13 o 
  -8   6   2        3.24       12.97      6.91 o 
  -7   6   2        5.48       12.21      9.40 o 
  -6   6   2        0.39        7.53      4.49 o 
  -5   6   2      819.50      799.50     14.36 o 
  -4   6   2     1034.10     1109.31     16.84 o 
  -3   6   2     1261.23     1157.69     16.43 o 
  -2   6   2     8800.29     8989.44     87.82 o 
  -1   6   2      885.51      959.81     13.40 o 
   0   6   2     3311.61     3658.69     32.05 o 
   1   6   2      259.22      223.51      5.03 o 
   2   6   2      391.19      453.73      8.85 o 
   3   6   2     1633.67     1678.18     17.54 o 
   4   6   2     1660.50     1656.05     27.72 o 
   5   6   2     3332.24     3295.73     32.37 o 
   6   6   2      183.24      159.65     11.30 o 
   7   6   2       77.94       52.47      9.71 o 
   8   6   2       25.08       25.47     10.10 o 
   9   6   2        0.11      -11.59     11.59 o 
  10   6   2      238.92      244.06     17.98 o 
  11   6   2       26.51       20.36     12.08 o 
  12   6   2        3.54        7.01     12.73 o 
  13   6   2       76.07      100.09    131.29 o 
 -12   7   2       23.12       28.59     17.50 o 
 -11   7   2        7.10       20.78     10.18 o 
 -10   7   2       57.26       49.52      9.99 o 
  -9   7   2      110.55       85.40     10.81 o 
  -8   7   2      152.76      146.69     14.59 o 
  -7   7   2        0.81       13.21      7.15 o 
  -6   7   2       16.63       22.61     10.15 o 
  -5   7   2       31.49       29.86      6.67 o 
  -4   7   2      115.51      113.35      7.07 o 
  -3   7   2      159.04      157.29      7.41 o 
  -2   7   2     1674.18     1635.35     18.28 o 
  -1   7   2      536.06      492.01      8.82 o 
   0   7   2       24.11       17.95      2.39 o 
   1   7   2      765.70      750.24     12.39 o 
   2   7   2       99.35       82.50      4.66 o 
   3   7   2      142.32      146.04      6.16 o 
   4   7   2      215.26      237.22      8.69 o 
   5   7   2      181.05      208.74     10.89 o 
   6   7   2     1333.65     1295.94     27.60 o 
   7   7   2      835.76      826.68     22.39 o 
   8   7   2       20.63       31.25      8.94 o 
   9   7   2        1.92        7.46      7.84 o 
  10   7   2        0.81       11.54      8.45 o 
  11   7   2       26.41       17.71     12.17 o 
  12   7   2      150.04      152.99     29.14 o 
 -12   8   2        2.38       22.28     14.14 o 
 -11   8   2      499.34      496.61     22.97 o 
 -10   8   2      129.13      110.98     17.50 o 
  -9   8   2       62.20       82.50     10.76 o 
  -8   8   2        0.63        5.14     12.75 o 
  -7   8   2      337.51      301.34     17.44 o 
  -6   8   2       10.17       17.49      7.33 o 
  -5   8   2        3.97       11.03      9.43 o 
  -4   8   2      273.69      284.06     13.75 o 
  -3   8   2      114.73      144.05      7.80 o 
  -2   8   2     5130.19     5088.85     51.77 o 
  -1   8   2      213.47      234.05      7.42 o 
   0   8   2       73.76       85.54      4.71 o 
   1   8   2    12162.99    12642.20    130.02 o 
   2   8   2     3654.51     3768.19     44.61 o 
   3   8   2      872.33      911.26     16.71 o 
   4   8   2       18.35       36.54      5.44 o 
   5   8   2       84.87       82.45      9.44 o 
   6   8   2      572.59      502.78     19.81 o 
   7   8   2      450.99      444.40     18.16 o 
   8   8   2       57.19       63.98     12.47 o 
   9   8   2       12.45       13.18     12.77 o 
  10   8   2      669.01      633.51     23.09 o 
  11   8   2        6.15       51.27     13.28 o 
  12   8   2       15.70       35.15     19.23 o 
 -12   9   2       51.25      233.23     87.05 o 
 -11   9   2      114.04      134.18     15.40 o 
 -10   9   2      193.64      194.83     14.83 o 
  -9   9   2       30.05       27.99     12.32 o 
  -8   9   2      214.58      201.15     22.77 o 
  -7   9   2       11.12        6.40      7.84 o 
  -6   9   2      120.58      120.59     18.10 o 
  -5   9   2       27.75       25.64     13.90 o 
  -4   9   2      682.97      688.19     21.95 o 
  -3   9   2     2031.70     1944.93     33.18 o 
  -2   9   2      352.96      349.38     14.00 o 
  -1   9   2       50.93       55.02      6.76 o 
   0   9   2        2.02        4.55      3.52 o 
   1   9   2      922.73      910.58     17.23 o 
   2   9   2      620.04      646.42     17.63 o 
   3   9   2      282.15      294.74     10.54 o 
   4   9   2     1702.12     1637.34     37.84 o 
   5   9   2     1731.53     1708.40     41.37 o 
   6   9   2       88.00       69.21     10.52 o 
   7   9   2      385.87      408.82     20.15 o 
   8   9   2      187.86      190.90     25.01 o 
   9   9   2      405.15      427.87     29.77 o 
  10   9   2      132.36      185.21     28.85 o 
  11   9   2        0.65       18.94     14.16 o 
 -11  10   2      313.92      279.63     19.28 o 
 -10  10   2      347.32      329.47     22.80 o 
  -9  10   2       58.55       45.78     13.56 o 
  -8  10   2      152.38      145.44     19.74 o 
  -7  10   2      494.71      458.50     50.75 o 
  -6  10   2       49.91       51.95     11.54 o 
  -5  10   2      169.82      154.10     14.43 o 
  -4  10   2       19.87       26.93      7.87 o 
  -3  10   2       45.65       61.00      9.29 o 
  -2  10   2     1447.17     1445.88     28.24 o 
  -1  10   2       15.40       21.49     11.79 o 
   0  10   2      220.12      227.08     12.84 o 
   1  10   2     4640.02     4510.73     55.39 o 
   2  10   2     2751.39     2857.84     41.91 o 
   3  10   2        0.43       15.03      8.00 o 
   4  10   2        9.36        9.70      7.06 o 
   5  10   2        9.03        2.17      7.06 o 
   6  10   2      565.25      571.38     21.80 o 
   7  10   2       90.86      124.88     13.91 o 
   8  10   2      452.08      432.53     28.34 o 
   9  10   2       11.68       25.12     23.12 o 
  10  10   2      152.49      143.74     40.62 o 
  11  10   2        1.23       18.14     13.10 o 
 -10  11   2       69.02       87.94     26.37 o 
  -9  11   2       55.72       49.89     14.73 o 
  -8  11   2       81.20       85.23     21.82 o 
  -7  11   2       69.62       62.10     22.20 o 
  -6  11   2       14.29       27.13     16.78 o 
  -5  11   2      196.09      179.42     41.85 o 
  -4  11   2        3.13        0.83     15.20 o 
  -3  11   2       47.67       43.77     15.83 o 
  -2  11   2        0.67       -0.35      5.75 o 
  -1  11   2      733.56      743.33     22.67 o 
   0  11   2        3.90       27.04     12.73 o 
   1  11   2       36.56       46.21     12.07 o 
   2  11   2      137.76      139.70     24.11 o 
   3  11   2      255.07      247.10     15.22 o 
   4  11   2        1.33        0.71      6.69 o 
   5  11   2        6.51        4.56     15.69 o 
   6  11   2       24.90       20.28      9.38 o 
   7  11   2       74.81       90.32     11.94 o 
   8  11   2      292.25      267.19     21.64 o 
   9  11   2      558.72      588.16     28.25 o 
  10  11   2       58.93       62.17     14.83 o 
  -9  12   2       61.28       54.01     18.31 o 
  -8  12   2        0.83       -2.07      9.73 o 
  -7  12   2      260.39      276.78     38.74 o 
  -6  12   2       19.01       25.45     15.64 o 
  -5  12   2       74.66       84.13     26.24 o 
  -4  12   2       64.00       65.53     11.66 o 
  -3  12   2      199.93      222.36     16.28 o 
  -2  12   2     1650.38     1630.05     40.19 o 
  -1  12   2      138.91      121.62     12.37 o 
   0  12   2        0.99        9.64      6.53 o 
   1  12   2      258.33      274.69     16.28 o 
   2  12   2      159.76      171.92     15.96 o 
   3  12   2      314.43      283.52     28.53 o 
   4  12   2       13.55       17.64     11.32 o 
   5  12   2      320.12      377.35     27.07 o 
   6  12   2       25.76       29.25     13.97 o 
   7  12   2       81.00       59.08     13.73 o 
   8  12   2       73.85       74.50     19.14 o 
   9  12   2       42.88       29.44     14.69 o 
  -9  13   2       60.57       67.88     18.69 o 
  -8  13   2        2.31       22.07     25.22 o 
  -7  13   2       42.16       38.08     12.47 o 
  -6  13   2      358.25      388.14     32.95 o 
  -5  13   2     1188.95     1201.20     40.07 o 
  -4  13   2      504.03      494.70     24.56 o 
  -3  13   2      507.76      500.54     23.68 o 
  -2  13   2      111.60      104.85     12.73 o 
  -1  13   2       20.52       15.95     12.92 o 
   0  13   2      168.72      182.66     14.61 o 
   1  13   2       10.75       11.11      7.29 o 
   2  13   2       17.73       24.15      8.32 o 
   3  13   2       98.43      116.16     13.09 o 
   4  13   2       47.63       34.83      9.94 o 
   5  13   2       15.08       27.00     37.76 o 
   6  13   2      186.96      207.76     19.12 o 
   7  13   2      353.40      354.14     57.86 o 
   8  13   2       15.64       23.38     11.47 o 
  -7  14   2       62.55       70.72     23.28 o 
  -6  14   2      137.30      134.30     18.17 o 
  -5  14   2      220.11      190.64     19.03 o 
  -4  14   2       23.13       20.65      9.94 o 
  -3  14   2        3.19        7.33      9.01 o 
  -2  14   2       76.54       65.04     11.91 o 
  -1  14   2       41.37       42.64     10.06 o 
   0  14   2       13.39       21.94      8.38 o 
   1  14   2      343.26      372.13     19.83 o 
   2  14   2      176.22      176.49     35.73 o 
   3  14   2       20.06       15.27      8.46 o 
   4  14   2        6.68        4.79      8.38 o 
   5  14   2      141.22      176.21     17.73 o 
   6  14   2      114.31      106.84     17.92 o 
   7  14   2       30.24       58.57     14.89 o 
  -6  15   2      239.87      223.19     21.73 o 
  -5  15   2       66.64       36.40     11.83 o 
  -4  15   2        0.18        6.57      9.33 o 
  -3  15   2       16.46       23.97      9.82 o 
  -2  15   2       14.49       22.68      9.91 o 
  -1  15   2       40.31       56.66     11.35 o 
   0  15   2       37.62       42.93     10.32 o 
   1  15   2       14.51       23.65      9.20 o 
   2  15   2       28.48       17.14      9.06 o 
   3  15   2      226.74      219.69     17.63 o 
   4  15   2      231.37      230.46     36.24 o 
   5  15   2      297.72      258.67     21.02 o 
   6  15   2      208.44      195.37     20.15 o 
  -4  16   2        8.66       15.19     10.93 o 
  -3  16   2       11.02       25.88     10.97 o 
  -2  16   2      265.17      269.96     19.43 o 
  -1  16   2       56.87       60.74     11.72 o 
   0  16   2      163.64      199.02     16.44 o 
   1  16   2      200.17      196.30     16.21 o 
   2  16   2        1.66       -0.26      8.33 o 
   3  16   2       54.90       40.00     10.97 o 
   4  16   2        4.94        5.24      9.02 o 
 -14   1   3      168.29      184.78     30.73 o 
 -13   1   3        8.12       -9.03     27.95 o 
 -12   1   3      173.73      215.62     20.78 o 
 -11   1   3       21.60       12.69     12.63 o 
 -10   1   3      758.29      751.07     18.95 o 
  -9   1   3      846.62      805.82     17.45 o 
  -8   1   3      254.03      228.52      8.25 o 
  -7   1   3      388.08      478.12      8.82 o 
  -6   1   3      684.85      603.60      8.46 o 
  -5   1   3      701.08      726.39      8.79 o 
  -4   1   3      643.89      643.76      8.78 o 
  -3   1   3      515.98      476.57     10.33 o 
  -2   1   3    54633.16    57529.84    391.96 o 
  -1   1   3     1247.30     1206.93     28.69 o 
   0   1   3      103.55      132.60     12.31 o 
   1   1   3     1948.84     2024.28     26.29 o 
   2   1   3    21152.04    23290.36    186.13 o 
   3   1   3     1306.67     1068.71     11.30 o 
   4   1   3     5763.53     6071.13     38.35 o 
   5   1   3    13360.22    13793.51     75.86 o 
   6   1   3       15.27       42.13      4.47 o 
   7   1   3     1182.85     1088.06     14.70 o 
   8   1   3      679.96      655.02     17.51 o 
   9   1   3     3769.55     3757.61     70.65 o 
  10   1   3     2265.30     2221.12     34.74 o 
  11   1   3        9.93       37.00     14.12 o 
  12   1   3       10.66       20.23     15.53 o 
  13   1   3       68.21       98.50     19.60 o 
 -14   2   3        0.96       30.27     22.81 o 
 -13   2   3        2.17       -0.31     40.35 o 
 -12   2   3       13.85       34.27     15.00 o 
 -11   2   3       10.32       11.36     12.19 o 
 -10   2   3       87.80       75.96     10.06 o 
  -9   2   3      317.41      309.49     15.60 o 
  -8   2   3       27.81       26.22      5.33 o 
  -7   2   3      688.54      627.52     16.56 o 
  -6   2   3      312.41      296.11      6.74 o 
  -5   2   3        8.74       14.16      2.50 o 
  -4   2   3     3501.95     3427.69     22.97 o 
  -3   2   3      335.22      340.57      6.74 o 
  -2   2   3      988.72      941.79     11.97 o 
  -1   2   3       30.39       15.35      2.18 o 
   0   2   3      384.31      324.28      9.52 o 
   1   2   3     1365.78     1300.50     14.70 o 
   2   2   3     2497.48     2347.98     22.75 o 
   3   2   3     3338.50     3211.10     24.63 o 
   4   2   3      820.59      777.28      9.33 o 
   5   2   3      102.23       95.87      4.71 o 
   6   2   3       17.92       14.47      3.62 o 
   7   2   3        6.82        0.25      4.17 o 
   8   2   3      471.09      421.01     19.96 o 
   9   2   3       33.51       28.86      8.06 o 
  10   2   3      380.46      376.43     20.46 o 
  11   2   3       54.17       69.89     12.39 o 
  12   2   3        2.98       42.30     18.95 o 
  13   2   3       28.68       28.33     28.80 o 
 -14   3   3       34.92       81.28     54.34 o 
 -13   3   3       46.80       93.59     34.25 o 
 -12   3   3      179.28      191.09     21.69 o 
 -11   3   3        5.89       -4.28      9.51 o 
 -10   3   3       12.13        8.37      8.29 o 
  -9   3   3       20.27        7.59      7.04 o 
  -8   3   3      717.41      722.70     14.44 o 
  -7   3   3       22.71       22.78      4.48 o 
  -6   3   3     2986.40     3025.23     23.97 o 
  -5   3   3     2587.34     2442.69     21.98 o 
  -4   3   3     1044.61     1091.91     13.09 o 
  -3   3   3     2427.71     2482.49     21.00 o 
  -2   3   3     1444.95     1347.89     14.11 o 
  -1   3   3     5112.79     5515.40     39.96 o 
   0   3   3      470.49      505.55     12.55 o 
   1   3   3    23888.08    24905.44    167.15 o 
   2   3   3     4749.30     5145.67     41.78 o 
   3   3   3    10785.78    10681.98     63.01 o 
   4   3   3      940.63      890.21     14.24 o 
   5   3   3     1207.78     1183.64     12.67 o 
   6   3   3     4531.05     4426.15     33.11 o 
   7   3   3     2528.38     2335.02     29.40 o 
   8   3   3      205.62      185.80     12.77 o 
   9   3   3      217.27      230.94     13.41 o 
  10   3   3      190.30      207.26     13.87 o 
  11   3   3        0.31        8.92     10.57 o 
  12   3   3       20.46       49.02     21.65 o 
  13   3   3       90.15       96.49     44.73 o 
 -13   4   3       15.36       34.76     17.38 o 
 -12   4   3       77.28       84.79     23.73 o 
 -11   4   3       20.53       23.78     11.47 o 
 -10   4   3        1.42       -6.52      6.52 o 
  -9   4   3       31.16       18.37      8.07 o 
  -8   4   3      150.91      177.47     15.46 o 
  -7   4   3      307.50      320.43     11.07 o 
  -6   4   3       58.79       75.57      5.94 o 
  -5   4   3     1614.62     1633.62     17.26 o 
  -4   4   3        2.31        2.39      2.25 o 
  -3   4   3      303.54      291.14      7.53 o 
  -2   4   3       31.49       38.65      3.51 o 
  -1   4   3     1871.13     1845.20     16.96 o 
   0   4   3      794.26      844.88     10.04 o 
   1   4   3     1451.92     1438.08     16.22 o 
   2   4   3      411.75      466.65      7.92 o 
   3   4   3       55.10       70.14      4.41 o 
   4   4   3      731.98      766.87     11.88 o 
   5   4   3        2.55       -0.10      2.68 o 
   6   4   3       21.61       28.70      4.67 o 
   7   4   3      131.62      119.27     10.03 o 
   8   4   3       49.88       33.51      7.19 o 
   9   4   3       10.31       13.69      9.47 o 
  10   4   3      115.43      112.16     13.84 o 
  11   4   3        1.27        5.48     10.90 o 
  12   4   3       92.72      140.34     18.73 o 
  13   4   3       17.81      187.82     77.62 o 
 -13   5   3        2.83       10.65     33.48 o 
 -12   5   3       28.13       25.95     13.32 o 
 -11   5   3        5.11       11.63     14.50 o 
 -10   5   3      177.68      181.15     12.92 o 
  -9   5   3        9.23       10.64      7.52 o 
  -8   5   3      481.49      526.41     16.50 o 
  -7   5   3      940.48      911.43     20.00 o 
  -6   5   3     3263.11     3372.27     34.90 o 
  -5   5   3    15005.13    15562.86    108.38 o 
  -4   5   3     6680.23     7563.26     56.69 o 
  -3   5   3     9711.74    10313.82     74.55 o 
  -2   5   3      739.31      597.35     11.24 o 
  -1   5   3     1795.86     1962.53     18.73 o 
   0   5   3      128.19      160.06      4.65 o 
   1   5   3      100.51       70.95      3.67 o 
   2   5   3      736.28      835.81     12.14 o 
   3   5   3     6710.74     6679.31     44.78 o 
   4   5   3      497.13      590.03     11.29 o 
   5   5   3        5.84       12.76      3.98 o 
   6   5   3     5278.55     5340.64     45.31 o 
   7   5   3     1291.45     1276.42     24.76 o 
   8   5   3        7.48       19.07      7.06 o 
   9   5   3      193.57      190.12     13.17 o 
  10   5   3      767.75      756.61     26.26 o 
  11   5   3       32.21       42.95     13.07 o 
  12   5   3        0.00       14.47     18.54 o 
  13   5   3       52.65       59.32     17.24 o 
 -13   6   3      147.87      159.39     22.91 o 
 -12   6   3      124.78      136.85     18.57 o 
 -11   6   3      286.74      333.91     25.19 o 
 -10   6   3        0.01       -3.27      7.61 o 
  -9   6   3       59.82       53.60      9.71 o 
  -8   6   3       10.59        5.02      6.53 o 
  -7   6   3      335.14      335.83     12.84 o 
  -6   6   3        0.05        0.17      5.93 o 
  -5   6   3        7.38       14.29      4.08 o 
  -4   6   3       55.02       70.88      7.78 o 
  -3   6   3       17.45       13.89      3.21 o 
  -2   6   3      367.37      319.23      7.88 o 
  -1   6   3      295.66      283.75      6.55 o 
   0   6   3       21.96       17.87      2.61 o 
   1   6   3     2730.02     2717.58     45.37 o 
   2   6   3       88.65       87.01      4.37 o 
   3   6   3      100.34       82.03      4.62 o 
   4   6   3      515.88      528.57     11.37 o 
   5   6   3      276.58      264.22      9.17 o 
   6   6   3      222.64      218.99     10.60 o 
   7   6   3       31.61       28.09      7.87 o 
   8   6   3       13.10       13.63      8.06 o 
   9   6   3       18.94       13.11      8.27 o 
  10   6   3       84.41       91.03     14.89 o 
  11   6   3      202.74      180.78     29.06 o 
  12   6   3       11.97       23.70     13.81 o 
 -13   7   3       26.99       48.59     41.05 o 
 -12   7   3       84.20       99.02     16.36 o 
 -11   7   3        0.76       -1.33      8.56 o 
 -10   7   3       43.60       40.65      9.42 o 
  -9   7   3       97.45       97.07     11.38 o 
  -8   7   3       82.07       85.24     10.10 o 
  -7   7   3       32.33       45.75      7.81 o 
  -6   7   3      160.05      172.50     11.69 o 
  -5   7   3      193.65      170.68     12.53 o 
  -4   7   3      131.92      152.75      8.09 o 
  -3   7   3     1007.76     1123.84     18.13 o 
  -2   7   3     3933.67     3900.67     47.99 o 
  -1   7   3      325.05      307.86      6.76 o 
   0   7   3     1199.30     1243.33     19.61 o 
   1   7   3     5163.76     5093.13     69.24 o 
   2   7   3       10.15       32.79      4.03 o 
   3   7   3     6431.13     6630.37     66.85 o 
   4   7   3        1.51       -3.75      3.75 o 
   5   7   3        8.76       19.84      7.74 o 
   6   7   3       36.23       33.79      7.81 o 
   7   7   3       48.59       44.34      8.98 o 
   8   7   3      100.35       71.09     12.93 o 
   9   7   3      190.33      212.01     17.79 o 
  10   7   3      484.15      555.83     28.81 o 
  11   7   3        6.54        5.63     11.30 o 
  12   7   3        0.82       -1.98     19.98 o 
 -12   8   3        1.87       16.03     14.05 o 
 -11   8   3       52.58       57.89     14.45 o 
 -10   8   3       94.01      100.35     11.48 o 
  -9   8   3       17.87       22.65     10.27 o 
  -8   8   3        0.01       -5.19      7.49 o 
  -7   8   3       62.06       58.44     17.58 o 
  -6   8   3        8.95       14.42      7.75 o 
  -5   8   3       25.16       41.62      7.37 o 
  -4   8   3      147.64      176.58     11.16 o 
  -3   8   3      990.14      964.39     19.25 o 
  -2   8   3     1909.16     1843.57     25.66 o 
  -1   8   3      242.41      251.68      9.23 o 
   0   8   3      485.26      472.32     10.93 o 
   1   8   3       85.94       83.70      5.57 o 
   2   8   3      193.35      195.15      9.82 o 
   3   8   3       41.72       32.81      5.67 o 
   4   8   3       16.43       19.39      4.67 o 
   5   8   3       18.74       26.51      7.33 o 
   6   8   3      114.37      105.41     14.86 o 
   7   8   3        2.23       -9.07      9.07 o 
   8   8   3        8.10       11.11      8.92 o 
   9   8   3        2.55        9.12     11.81 o 
  10   8   3       57.17       69.79     15.11 o 
  11   8   3       22.87       30.59     12.65 o 
  12   8   3       92.00      118.27     27.56 o 
 -12   9   3        1.35       18.80     22.34 o 
 -11   9   3       30.07       32.33     10.56 o 
 -10   9   3       27.65       37.74     10.43 o 
  -9   9   3      589.92      565.99     40.19 o 
  -8   9   3       58.20       60.19     11.98 o 
  -7   9   3       12.65       12.12     10.77 o 
  -6   9   3       40.03       34.10      9.55 o 
  -5   9   3       65.13       51.35     10.47 o 
  -4   9   3       32.26       30.25     12.53 o 
  -3   9   3     1101.58     1148.55     26.11 o 
  -2   9   3     3273.19     3317.99     44.69 o 
  -1   9   3       18.81       29.81      4.64 o 
   0   9   3       25.25       24.46      4.36 o 
   1   9   3      914.71      960.53     19.54 o 
   2   9   3      185.07      200.15      8.95 o 
   3   9   3     1236.83     1254.13     25.78 o 
   4   9   3     1248.53     1231.22     28.87 o 
   5   9   3     1854.39     1908.72     36.25 o 
   6   9   3       22.69       26.86      8.08 o 
   7   9   3      538.55      549.80     20.01 o 
   8   9   3       94.71       98.79     13.54 o 
   9   9   3     1311.36     1354.02     38.76 o 
  10   9   3     1449.83     1554.76     54.03 o 
  11   9   3       31.75       21.64     19.69 o 
 -11  10   3      112.37      100.45     18.17 o 
 -10  10   3       66.81       77.15     16.99 o 
  -9  10   3      192.92      180.27     27.22 o 
  -8  10   3       45.45       51.11     28.58 o 
  -7  10   3      136.03      134.75     32.47 o 
  -6  10   3       22.61       20.31     15.98 o 
  -5  10   3        0.06        1.67      6.27 o 
  -4  10   3      695.60      669.30     24.49 o 
  -3  10   3      157.76      153.08     17.64 o 
  -2  10   3     2664.13     2595.55     39.62 o 
  -1  10   3      613.65      600.37     18.23 o 
   0  10   3     1121.54     1146.48     25.02 o 
   1  10   3       90.93       96.33      8.50 o 
   2  10   3     1365.62     1339.22     26.45 o 
   3  10   3     1733.76     1687.17     33.77 o 
   4  10   3      486.98      464.76     32.12 o 
   5  10   3       13.08       13.70      9.21 o 
   6  10   3      371.61      341.93     17.32 o 
   7  10   3      696.69      734.09     22.96 o 
   8  10   3      154.49      172.50     21.07 o 
   9  10   3       17.06       31.19     25.40 o 
  10  10   3        5.96       22.06     22.77 o 
  11  10   3       10.19       23.29     36.43 o 
 -10  11   3       12.58       20.29     18.30 o 
  -9  11   3      243.47      246.55     41.17 o 
  -8  11   3        0.20       -0.35     17.87 o 
  -7  11   3       40.02       32.95     11.52 o 
  -6  11   3       25.71       30.10     10.23 o 
  -5  11   3       24.00       21.33      8.50 o 
  -4  11   3      480.22      429.06     34.48 o 
  -3  11   3        8.68       12.75      6.89 o 
  -2  11   3      986.24      953.55     45.39 o 
  -1  11   3        5.91       22.91     21.16 o 
   0  11   3        1.61       72.13     17.64 o 
   1  11   3       83.35       78.93     10.68 o 
   2  11   3       18.78       21.44      8.92 o 
   3  11   3      429.86      433.80     18.85 o 
   4  11   3      132.26      133.04     15.98 o 
   5  11   3      546.69      601.37     27.29 o 
   6  11   3      185.13      220.91     24.31 o 
   7  11   3      233.47      241.77     27.77 o 
   8  11   3       12.30       17.81     11.05 o 
   9  11   3      261.88      290.36     45.73 o 
  10  11   3        4.66       24.54     28.50 o 
 -10  12   3       34.02       24.49     13.38 o 
  -9  12   3        9.99       15.52     15.91 o 
  -8  12   3        2.05       13.84     14.71 o 
  -7  12   3       20.45       16.98     16.88 o 
  -6  12   3        3.45       20.46      9.74 o 
  -5  12   3       18.91       26.15     17.09 o 
  -4  12   3        0.96       -2.10      6.50 o 
  -3  12   3      246.13      225.88     19.94 o 
  -2  12   3     1005.04      833.65     28.07 o 
  -1  12   3      480.64      455.95     20.26 o 
   0  12   3      305.95      303.71     30.80 o 
   1  12   3        1.04        9.75      7.84 o 
   2  12   3       14.72        9.27      6.06 o 
   3  12   3       71.62       55.20     18.85 o 
   4  12   3        0.26       -3.46      6.28 o 
   5  12   3      121.14      119.79     14.38 o 
   6  12   3       79.65       76.68     21.36 o 
   7  12   3       11.79        5.37      9.00 o 
   8  12   3        4.32        5.33     16.05 o 
   9  12   3        0.63       13.30     36.42 o 
  -9  13   3        5.55       32.84     32.38 o 
  -8  13   3        8.12       11.44     18.42 o 
  -7  13   3       28.32       31.17     27.40 o 
  -6  13   3      721.00      678.10     44.07 o 
  -5  13   3      660.72      657.26     54.91 o 
  -4  13   3       56.09       85.73     12.79 o 
  -3  13   3       89.12       82.96     12.23 o 
  -2  13   3      222.54      223.34     32.06 o 
  -1  13   3        0.05       -1.00      6.44 o 
   0  13   3        1.25       10.94      6.93 o 
   1  13   3      171.22      173.69     13.92 o 
   2  13   3        8.74        3.46      6.79 o 
   3  13   3       86.70       92.24     12.23 o 
   4  13   3       99.22       95.66     22.44 o 
   5  13   3      159.80      170.07     29.71 o 
   6  13   3      694.08      720.96     39.45 o 
   7  13   3      202.37      184.66     61.31 o 
   8  13   3        1.70       18.35     20.19 o 
  -7  14   3       18.90       41.14     13.76 o 
  -6  14   3       45.53       36.16     12.58 o 
  -5  14   3        0.50       10.07      9.50 o 
  -4  14   3        2.32        8.86      9.17 o 
  -3  14   3       50.36       59.71     30.57 o 
  -2  14   3       73.06       58.87     11.30 o 
  -1  14   3      136.54      157.57     14.50 o 
   0  14   3      169.81      151.83     13.86 o 
   1  14   3      221.91      218.47     15.71 o 
   2  14   3      111.21      107.83     12.53 o 
   3  14   3       80.86       90.44     23.45 o 
   4  14   3       64.27       65.43     12.19 o 
   5  14   3       16.73       18.85     10.16 o 
   6  14   3       30.67       27.94     13.47 o 
   7  14   3       39.81       52.59     14.14 o 
  -6  15   3        5.85       11.09     10.18 o 
  -5  15   3        1.19       -0.16      9.30 o 
  -4  15   3       69.07       82.53     14.45 o 
  -3  15   3      212.99      184.97     17.03 o 
  -2  15   3       86.94      103.15     13.69 o 
  -1  15   3      292.65      297.08     19.01 o 
   0  15   3       17.91       19.35     11.18 o 
   1  15   3      212.71      186.07     15.95 o 
   2  15   3       38.61       30.28      9.81 o 
   3  15   3      206.11      188.86     16.42 o 
   4  15   3       14.13       14.98      9.72 o 
   5  15   3       12.66       26.62     12.81 o 
   6  15   3      122.62      116.74     16.91 o 
  -4  16   3      114.29      101.07     15.45 o 
  -3  16   3      169.74      146.13     16.49 o 
  -2  16   3      315.78      324.47     20.75 o 
  -1  16   3      172.43      155.52     15.43 o 
   0  16   3       32.62       44.67     10.61 o 
   1  16   3       35.09       46.81     10.42 o 
   2  16   3       10.51       12.18      8.83 o 
   3  16   3       13.17        6.15      8.22 o 
 -13   0   4       76.28       79.71     24.82 o 
 -12   0   4        4.65       -7.05     17.09 o 
 -11   0   4       91.05       89.17     15.12 o 
 -10   0   4      518.50      446.43     39.23 o 
  -9   0   4     2368.82     2293.07     45.09 o 
  -8   0   4     1121.74     1081.79     17.70 o 
  -7   0   4      505.62      534.85     12.80 o 
  -6   0   4     2544.58     2629.57     27.49 o 
  -5   0   4     2501.33     2422.13     24.38 o 
  -4   0   4        6.69       28.02      3.18 o 
  -3   0   4     1762.51     1689.43     22.29 o 
  -2   0   4       38.48       40.30      4.52 o 
  -1   0   4    62606.47    63346.17    985.86 o 
   0   0   4     3934.53     3473.96     66.45 o 
   1   0   4    23924.21    25518.81    355.63 o 
   2   0   4     6261.44     6653.57     70.66 o 
   3   0   4     2433.10     2545.35     29.29 o 
   4   0   4       17.58       23.08      3.85 o 
   5   0   4      173.11      218.77      8.58 o 
   6   0   4     3049.59     3187.19     39.40 o 
   7   0   4       33.54       26.49      6.81 o 
   8   0   4     5308.47     5066.98     62.50 o 
   9   0   4     1047.87      905.10     32.42 o 
  10   0   4       25.00       43.38     18.47 o 
  11   0   4      378.50      369.67     32.61 o 
  12   0   4        0.11       14.37     24.57 o 
  13   0   4       58.02       23.62     25.82 o 
 -14   1   4       86.79      122.80     27.73 o 
 -13   1   4       19.19       97.40     76.46 o 
 -12   1   4       57.78       57.45     12.69 o 
 -11   1   4      147.50      161.38     14.10 o 
 -10   1   4        3.77       -2.83      8.22 o 
  -9   1   4      232.24      218.72     10.07 o 
  -8   1   4      447.99      405.84     10.75 o 
  -7   1   4       27.58       16.53      3.32 o 
  -6   1   4     1059.41     1039.73     12.19 o 
  -5   1   4       22.51       21.64      2.53 o 
  -4   1   4     1694.13     1640.52     13.06 o 
  -3   1   4     1064.90      992.44     10.70 o 
  -2   1   4      103.69       70.34      4.00 o 
  -1   1   4      678.48      653.67      8.45 o 
   0   1   4      171.76      151.54      6.25 o 
   1   1   4       36.68       41.90      4.02 o 
   2   1   4      133.12      128.89      4.84 o 
   3   1   4       58.18       59.17      3.23 o 
   4   1   4      437.06      451.19      7.56 o 
   5   1   4      655.24      685.54      9.23 o 
   6   1   4        4.11        5.62      3.05 o 
   7   1   4      131.62      113.41      7.89 o 
   8   1   4     1623.42     1510.01     33.29 o 
   9   1   4       52.99       55.74      9.21 o 
  10   1   4      260.17      248.51     16.93 o 
  11   1   4      209.88      234.51     20.36 o 
  12   1   4       86.71       84.37     37.93 o 
  13   1   4       30.83       49.66     24.28 o 
 -14   2   4        0.64       14.39     23.20 o 
 -13   2   4      267.45      327.98     31.10 o 
 -12   2   4      225.32      257.96     22.30 o 
 -11   2   4       30.55       42.79     10.95 o 
 -10   2   4      430.82      384.41     14.49 o 
  -9   2   4      304.66      311.13     11.35 o 
  -8   2   4     1283.58     1171.73     18.06 o 
  -7   2   4       11.35        7.60      3.00 o 
  -6   2   4      364.42      433.21      7.90 o 
  -5   2   4        6.70       25.65      2.63 o 
  -4   2   4      191.68      142.60      4.35 o 
  -3   2   4        6.19       23.41      3.10 o 
  -2   2   4     3441.98     3621.22     31.36 o 
  -1   2   4    51269.27    54850.58    728.64 o 
   0   2   4   108856.02   112811.37    957.40 o 
   1   2   4     3150.29     3039.15     42.79 o 
   2   2   4      112.03      180.59      5.03 o 
   3   2   4      263.18      215.24      5.48 o 
   4   2   4        2.13        3.68      2.20 o 
   5   2   4      564.06      586.86      9.47 o 
   6   2   4     3290.65     3112.63     27.25 o 
   7   2   4       90.31      108.76      6.85 o 
   8   2   4      884.15      869.24     19.97 o 
   9   2   4      271.72      263.45     24.25 o 
  10   2   4       26.02       29.49      9.14 o 
  11   2   4      185.29      181.39     22.33 o 
  12   2   4        0.36       -1.15     17.62 o 
  13   2   4        3.26       34.99     52.13 o 
 -14   3   4      133.19      177.37     37.95 o 
 -13   3   4       68.35       91.90     19.17 o 
 -12   3   4       62.22       54.36     22.43 o 
 -11   3   4       18.25        4.87     12.32 o 
 -10   3   4       31.93       31.05      9.51 o 
  -9   3   4       40.93       22.12      8.33 o 
  -8   3   4      791.95      691.21     14.54 o 
  -7   3   4        3.83        3.19      4.52 o 
  -6   3   4      531.92      472.58      8.73 o 
  -5   3   4       98.96      102.68      4.92 o 
  -4   3   4        0.12       -1.17      2.41 o 
  -3   3   4     1420.12     1468.90     16.97 o 
  -2   3   4        4.63        2.11      1.93 o 
  -1   3   4      169.08      185.81      6.18 o 
   0   3   4      537.53      503.38     13.15 o 
   1   3   4     1878.79     1826.39     25.75 o 
   2   3   4      339.61      391.68      7.38 o 
   3   3   4        6.04       -0.97      2.42 o 
   4   3   4      670.66      677.91     10.12 o 
   5   3   4     1667.29     1647.04     16.33 o 
   6   3   4        3.73        4.83      3.75 o 
   7   3   4      111.79      117.63      8.41 o 
   8   3   4       17.06        2.34      7.10 o 
   9   3   4      196.92      187.29     12.49 o 
  10   3   4       76.06       79.47     11.31 o 
  11   3   4       38.34       32.29     11.27 o 
  12   3   4        9.53       24.31     43.46 o 
  13   3   4       52.88      109.28     73.12 o 
 -13   4   4      325.70      493.86     40.64 o 
 -12   4   4       15.94       49.62     16.61 o 
 -11   4   4        9.12       -3.36     10.00 o 
 -10   4   4       11.89       11.24      7.75 o 
  -9   4   4      179.79      174.95     12.56 o 
  -8   4   4      478.20      449.36     14.86 o 
  -7   4   4      134.41      127.54      8.05 o 
  -6   4   4      505.43      458.31     10.30 o 
  -5   4   4     1015.95     1079.57     13.36 o 
  -4   4   4     7510.66     7183.55     47.12 o 
  -3   4   4      592.33      531.35      9.10 o 
  -2   4   4      203.38      176.11      6.33 o 
  -1   4   4     1054.10     1372.24     13.55 o 
   0   4   4    11004.73    11851.79    121.76 o 
   1   4   4    20493.69    22154.08    150.43 o 
   2   4   4      911.28     1175.04     13.34 o 
   3   4   4     2395.19     2222.40     20.63 o 
   4   4   4     1657.83     1750.47     16.36 o 
   5   4   4        6.50       14.68      3.06 o 
   6   4   4     5935.85     5889.59     45.82 o 
   7   4   4      406.63      407.52     13.44 o 
   8   4   4      518.20      539.13     15.52 o 
   9   4   4        0.76       -0.23      6.81 o 
  10   4   4        1.43        2.04     13.45 o 
  11   4   4       83.72       70.54     13.48 o 
  12   4   4      167.88      152.64     19.35 o 
  13   4   4        8.80      170.41     79.77 o 
 -13   5   4       85.35       83.68     23.13 o 
 -12   5   4      162.80      205.16     19.68 o 
 -11   5   4       37.82       29.32     11.02 o 
 -10   5   4        2.01        1.25     10.18 o 
  -9   5   4        4.83        3.50      7.13 o 
  -8   5   4      521.60      504.27     16.21 o 
  -7   5   4     1365.13     1268.91     23.46 o 
  -6   5   4      662.62      646.20     15.37 o 
  -5   5   4     1108.96     1230.21     13.97 o 
  -4   5   4     8125.88     7991.21     55.90 o 
  -3   5   4      718.95      797.87     13.83 o 
  -2   5   4       46.67       59.44      3.69 o 
  -1   5   4       66.46       82.41      3.43 o 
   0   5   4     1700.42     1670.23     17.15 o 
   1   5   4     1673.02     1730.70     19.28 o 
   2   5   4      254.69      259.34      7.13 o 
   3   5   4       37.05       35.38      3.57 o 
   4   5   4        1.14        0.06      3.76 o 
   5   5   4      188.10      200.96      7.69 o 
   6   5   4      304.03      264.38     12.06 o 
   7   5   4      402.60      415.04     15.41 o 
   8   5   4      158.22      197.40     12.58 o 
   9   5   4        2.76       10.08      8.83 o 
  10   5   4       12.43       19.13     10.07 o 
  11   5   4       34.68       26.97     11.88 o 
  12   5   4        8.39       13.09     11.97 o 
  13   5   4       38.52       36.58     25.16 o 
 -13   6   4      346.24      421.15     29.97 o 
 -12   6   4      108.38      139.57     17.40 o 
 -11   6   4       13.29        8.94      9.37 o 
 -10   6   4        0.68        0.32      8.16 o 
  -9   6   4       10.66        9.52      7.45 o 
  -8   6   4       73.19       67.73      9.06 o 
  -7   6   4      251.71      209.84     11.18 o 
  -6   6   4        4.90       -2.10      8.41 o 
  -5   6   4      730.28      670.18     12.01 o 
  -4   6   4     2887.69     2855.35     32.19 o 
  -3   6   4      356.25      391.48      9.08 o 
  -2   6   4      119.77      104.01      4.86 o 
  -1   6   4      200.48      209.62      6.41 o 
   0   6   4      310.31      342.44      9.70 o 
   1   6   4      537.84      585.42      9.97 o 
   2   6   4      776.07      807.47     19.03 o 
   3   6   4     7178.00     7635.82     60.35 o 
   4   6   4      737.24      775.11     14.37 o 
   5   6   4       48.66       43.36      6.27 o 
   6   6   4     1595.75     1623.99     26.39 o 
   7   6   4       21.47       44.48      9.41 o 
   8   6   4       96.24      104.63     10.38 o 
   9   6   4      445.90      402.59     22.96 o 
  10   6   4      156.98      159.80     19.45 o 
  11   6   4      105.93       83.08     14.83 o 
  12   6   4       75.83       53.62     21.13 o 
 -13   7   4       57.00       58.82     15.72 o 
 -12   7   4       15.26       38.04     22.62 o 
 -11   7   4       40.04       30.31     10.44 o 
 -10   7   4        0.93        4.48      8.07 o 
  -9   7   4       82.30       75.02     13.00 o 
  -8   7   4       10.90       -0.69      6.43 o 
  -7   7   4      281.45      282.18     17.57 o 
  -6   7   4      358.92      330.68     12.84 o 
  -5   7   4      279.34      250.41     14.31 o 
  -4   7   4      949.18      921.12     19.08 o 
  -3   7   4      586.30      608.75     11.81 o 
  -2   7   4      373.17      404.99     10.27 o 
  -1   7   4      230.91      223.60      7.24 o 
   0   7   4       36.92       32.18      3.35 o 
   1   7   4      602.51      655.75     13.64 o 
   2   7   4        8.71        8.72      4.01 o 
   3   7   4     2109.33     2139.41     23.98 o 
   4   7   4       16.61       16.11      4.94 o 
   5   7   4       13.35       14.44      6.73 o 
   6   7   4        0.03       -8.10      8.38 o 
   7   7   4        2.98        7.77      7.93 o 
   8   7   4      331.52      289.42     27.81 o 
   9   7   4      165.92      139.08     24.62 o 
  10   7   4       10.61       20.35     27.78 o 
  11   7   4       56.23       54.55     15.44 o 
  12   7   4       93.97       86.94     31.07 o 
 -12   8   4       33.47       72.58     22.02 o 
 -11   8   4       10.17       12.03      9.78 o 
 -10   8   4      225.65      262.74     17.81 o 
  -9   8   4      412.45      399.30     18.02 o 
  -8   8   4      247.13      257.72     15.55 o 
  -7   8   4      138.28      140.51     13.65 o 
  -6   8   4      208.35      210.31     25.26 o 
  -5   8   4        0.17       19.46      7.45 o 
  -4   8   4     1319.64     1359.95     31.06 o 
  -3   8   4        0.53       -0.43      4.87 o 
  -2   8   4       64.25       71.43      4.79 o 
  -1   8   4     4492.42     4500.89     42.62 o 
   0   8   4      743.99      772.48     13.59 o 
   1   8   4     3196.33     3377.60     35.66 o 
   2   8   4      554.61      624.44     14.33 o 
   3   8   4      541.04      543.11     12.59 o 
   4   8   4      138.29      140.00      9.45 o 
   5   8   4       67.16       72.54      8.71 o 
   6   8   4      208.85      223.16     22.85 o 
   7   8   4        1.33       -2.31      7.57 o 
   8   8   4      437.97      399.33     30.64 o 
   9   8   4      100.12      114.02     15.37 o 
  10   8   4        0.36       10.69     18.36 o 
  11   8   4      240.90      269.59     23.55 o 
  12   8   4        4.76       -5.30     19.84 o 
 -12   9   4       50.78       44.24     13.00 o 
 -11   9   4       69.50       86.47     12.46 o 
 -10   9   4       77.61       71.70     12.38 o 
  -9   9   4      204.68      204.65     20.63 o 
  -8   9   4      197.22      195.01     25.47 o 
  -7   9   4      138.04      107.40     14.83 o 
  -6   9   4       43.52       27.69     10.34 o 
  -5   9   4       44.62       27.26     11.83 o 
  -4   9   4      154.21      153.13     21.78 o 
  -3   9   4     1118.10     1056.52     23.58 o 
  -2   9   4     2015.89     1979.06     32.25 o 
  -1   9   4      610.01      625.05     13.49 o 
   0   9   4     1185.34     1186.81     18.93 o 
   1   9   4     1272.29     1219.12     19.32 o 
   2   9   4       81.58       82.44      6.30 o 
   3   9   4      318.84      318.56     13.59 o 
   4   9   4       16.72       14.88      6.89 o 
   5   9   4      552.75      555.04     17.32 o 
   6   9   4      155.17      184.66     18.96 o 
   7   9   4        0.92        1.92      9.77 o 
   8   9   4      249.88      278.40     22.80 o 
   9   9   4     1229.16     1313.82     38.38 o 
  10   9   4      452.01      412.40     42.00 o 
  11   9   4       65.78       71.15     43.89 o 
 -11  10   4       52.09       65.72     18.24 o 
 -10  10   4       86.33       82.13     13.27 o 
  -9  10   4      134.97      149.41     20.31 o 
  -8  10   4       12.03       17.25     15.83 o 
  -7  10   4        6.86       11.43      9.41 o 
  -6  10   4        0.25       -1.88      7.22 o 
  -5  10   4        3.02        2.36      6.73 o 
  -4  10   4      254.76      242.41     15.92 o 
  -3  10   4        2.81        0.71      9.64 o 
  -2  10   4      232.43      260.33     12.58 o 
  -1  10   4     4075.97     4081.46     54.55 o 
   0  10   4     2693.66     2775.24     33.47 o 
   1  10   4       14.54       27.37      4.64 o 
   2  10   4     1635.41     1653.01     29.59 o 
   3  10   4     1090.44     1210.32     28.00 o 
   4  10   4        6.35        7.34      7.07 o 
   5  10   4       49.17       60.05      8.38 o 
   6  10   4       90.21      110.73     18.94 o 
   7  10   4       41.01       55.10     11.68 o 
   8  10   4      613.34      594.11     25.89 o 
   9  10   4       20.98       24.12     21.60 o 
  10  10   4      240.33      251.52     46.37 o 
 -10  11   4       65.62       48.88     13.55 o 
  -9  11   4       70.32       82.93     14.91 o 
  -8  11   4      109.72      103.27     17.04 o 
  -7  11   4       59.22       71.99     13.88 o 
  -6  11   4       15.80       19.41     24.06 o 
  -5  11   4        3.21       -0.81     12.59 o 
  -4  11   4       16.26       23.47      8.01 o 
  -3  11   4      215.48      217.65     15.75 o 
  -2  11   4     1105.26     1082.42     30.81 o 
  -1  11   4       94.75      117.43     41.53 o 
   0  11   4      104.64      146.64     24.33 o 
   1  11   4       58.11       63.08     10.19 o 
   2  11   4       13.01       36.29     10.52 o 
   3  11   4      237.85      227.62     31.86 o 
   4  11   4       89.61       86.71     21.30 o 
   5  11   4      117.74      113.91     15.08 o 
   6  11   4       33.72       24.21     10.82 o 
   7  11   4        2.71       11.15     14.64 o 
   8  11   4      389.79      389.69     32.60 o 
   9  11   4      215.82      217.16     38.62 o 
  10  11   4      149.68      155.30     25.87 o 
 -10  12   4       80.37       74.93     20.89 o 
  -9  12   4      555.42      611.54     34.01 o 
  -8  12   4       97.45       88.37     16.62 o 
  -7  12   4       26.78       43.35     26.79 o 
  -6  12   4      130.12      130.12     43.10 o 
  -5  12   4        1.08        3.79      7.29 o 
  -4  12   4       46.45       18.35      8.28 o 
  -3  12   4       42.96       52.99      9.89 o 
  -2  12   4       39.63       44.10      9.26 o 
  -1  12   4       29.48       24.15      9.88 o 
   0  12   4       48.46       53.95      8.88 o 
   1  12   4       79.58       90.01     14.01 o 
   2  12   4       55.35       35.30      7.90 o 
   3  12   4       74.03       93.80     18.08 o 
   4  12   4       84.97       87.85     26.49 o 
   5  12   4       24.52       42.35     24.65 o 
   6  12   4      525.42      543.86     42.48 o 
   7  12   4       47.63       50.63     15.17 o 
   8  12   4      229.01      210.41     18.93 o 
   9  12   4        4.10        0.25     20.76 o 
  -9  13   4       19.89       37.89     43.78 o 
  -8  13   4        0.35       23.24     33.94 o 
  -7  13   4        1.96       63.31     60.81 o 
  -6  13   4      148.19      152.84     28.47 o 
  -5  13   4      723.44      764.90     31.88 o 
  -4  13   4     1296.21     1327.51     74.50 o 
  -3  13   4     1447.08     1466.83     40.30 o 
  -2  13   4       91.53       77.96     11.46 o 
  -1  13   4        8.66        7.88      7.05 o 
   0  13   4      127.27      147.92     13.01 o 
   1  13   4       14.62       13.84      6.89 o 
   2  13   4        0.02        2.77      6.10 o 
   3  13   4        3.38        5.94      7.06 o 
   4  13   4        7.06        0.23      7.57 o 
   5  13   4      121.03      156.81     37.43 o 
   6  13   4      220.27      244.83     54.43 o 
   7  13   4      155.35      166.27     31.44 o 
   8  13   4      215.90      234.05     40.19 o 
  -7  14   4       38.16       23.46     12.97 o 
  -6  14   4       14.08        9.93     10.48 o 
  -5  14   4       68.20       53.24     13.14 o 
  -4  14   4       94.39       72.60     13.30 o 
  -3  14   4        6.24       15.10      9.49 o 
  -2  14   4        1.68        2.42      7.48 o 
  -1  14   4      599.08      623.38     24.69 o 
   0  14   4      108.59       91.48     16.84 o 
   1  14   4      235.21      238.65     15.51 o 
   2  14   4       80.07       84.69     11.18 o 
   3  14   4      150.43      155.14     33.89 o 
   4  14   4      111.67       95.14     13.99 o 
   5  14   4       33.51       24.43     11.29 o 
   6  14   4      244.17      256.55     31.21 o 
   7  14   4       52.64       72.19     57.38 o 
  -6  15   4        3.90       15.68     14.83 o 
  -5  15   4      272.45      271.10     21.72 o 
  -4  15   4      726.05      797.88     53.77 o 
  -3  15   4      492.27      514.84     25.34 o 
  -2  15   4       31.19       17.94      9.51 o 
  -1  15   4        5.50        0.93      7.79 o 
   0  15   4       53.43       58.68     10.46 o 
   1  15   4      366.15      409.60     19.77 o 
   2  15   4       65.17       54.12      9.86 o 
   3  15   4        7.73       -5.50     10.04 o 
   4  15   4        3.67       -4.47      8.40 o 
   5  15   4      180.67      189.00     17.94 o 
  -4  16   4       66.99       45.67     16.78 o 
  -3  16   4       65.53       61.29     13.62 o 
  -2  16   4      148.74      128.71     14.89 o 
  -1  16   4       36.72       29.39     13.02 o 
   0  16   4       27.51       25.54      9.10 o 
   1  16   4      277.74      304.82     17.55 o 
   2  16   4        3.35       11.07      7.65 o 
   3  16   4       55.57       52.38     12.25 o 
 -14   1   5       13.75       35.48     23.90 o 
 -13   1   5      175.31      196.32     96.30 o 
 -12   1   5       22.83       25.23     11.47 o 
 -11   1   5       74.48       70.44     11.90 o 
 -10   1   5       88.29       93.47      9.97 o 
  -9   1   5      204.45      215.63     11.23 o 
  -8   1   5     1824.51     1791.94     19.56 o 
  -7   1   5      593.02      638.58      9.23 o 
  -6   1   5      547.67      453.64      7.25 o 
  -5   1   5      179.09      227.17      5.17 o 
  -4   1   5     1735.01     1908.90     15.54 o 
  -3   1   5        0.01       -1.61      1.61 o 
  -2   1   5     8087.31     8005.98     64.02 o 
  -1   1   5    14426.62    15962.13    120.21 o 
   0   1   5    11145.32    11139.31     88.55 o 
   1   1   5    13112.64    13229.77    122.04 o 
   2   1   5     8857.85     8640.61     56.50 o 
   3   1   5      388.28      390.54      6.90 o 
   4   1   5     1265.94     1246.62     12.66 o 
   5   1   5      230.06      222.37      6.65 o 
   6   1   5     4116.73     3966.73     36.59 o 
   7   1   5       50.26       48.65      6.22 o 
   8   1   5     1310.37     1241.46     34.32 o 
   9   1   5     1504.42     1462.95     32.03 o 
  10   1   5      955.39      871.19     33.14 o 
  11   1   5     1902.56     1994.18     49.28 o 
  12   1   5       46.62       37.50     17.33 o 
  13   1   5      146.14      185.60     22.66 o 
 -14   2   5       12.64       22.53     23.15 o 
 -13   2   5       12.19       14.82     20.31 o 
 -12   2   5       37.35       24.56     38.44 o 
 -11   2   5       57.19       31.98     13.54 o 
 -10   2   5       49.10       39.97      8.78 o 
  -9   2   5      178.02      177.48      8.69 o 
  -8   2   5       10.30        4.85      4.33 o 
  -7   2   5        3.36        1.10      2.96 o 
  -6   2   5     4421.16     4246.98     25.83 o 
  -5   2   5      115.20      133.08      4.09 o 
  -4   2   5      767.79      716.01      9.92 o 
  -3   2   5       97.54       92.57      3.86 o 
  -2   2   5      587.80      547.15      8.61 o 
  -1   2   5      174.73      152.18      5.61 o 
   0   2   5     4188.24     4063.95     39.31 o 
   1   2   5       14.97        9.29      2.75 o 
   2   2   5       42.44       39.53      3.17 o 
   3   2   5      410.09      422.00      7.63 o 
   4   2   5      145.09      136.77      4.81 o 
   5   2   5       62.31       67.26      4.35 o 
   6   2   5       72.61       66.55      5.32 o 
   7   2   5        1.16        4.82      4.58 o 
   8   2   5      282.52      287.23     13.18 o 
   9   2   5       17.10       25.12      8.06 o 
  10   2   5        6.86       13.15      8.29 o 
  11   2   5       24.23       44.17     13.95 o 
  12   2   5       50.28       54.79     19.00 o 
  13   2   5        1.86       35.83     37.93 o 
 -14   3   5       23.37       21.39     24.00 o 
 -13   3   5       94.95      105.40     20.09 o 
 -12   3   5        0.60      -11.21     15.71 o 
 -11   3   5      106.00       93.49     16.20 o 
 -10   3   5        1.66       -7.26      7.26 o 
  -9   3   5      481.40      461.53     15.36 o 
  -8   3   5      331.75      325.09     13.58 o 
  -7   3   5      152.66      133.33      6.87 o 
  -6   3   5      716.64      753.71     10.61 o 
  -5   3   5     3646.69     3623.07     30.86 o 
  -4   3   5     9391.58     9407.67     60.83 o 
  -3   3   5    19684.33    20689.97    122.60 o 
  -2   3   5     8321.63     8545.28     58.69 o 
  -1   3   5     2327.23     2460.97     21.50 o 
   0   3   5     2563.43     2496.55     34.45 o 
   1   3   5      813.58      663.71      9.01 o 
   2   3   5      162.00      187.36      5.21 o 
   3   3   5      794.57      793.26     12.42 o 
   4   3   5     1914.69     1750.18     19.17 o 
   5   3   5     2530.14     2410.61     21.01 o 
   6   3   5      377.14      349.57      9.14 o 
   7   3   5     3731.95     3842.72     46.10 o 
   8   3   5     1314.29     1219.74     23.49 o 
   9   3   5       75.42       58.40      9.46 o 
  10   3   5       71.32       56.55     10.29 o 
  11   3   5      432.18      484.40     19.64 o 
  12   3   5        1.61       12.80     52.17 o 
  13   3   5       19.84       68.44     26.12 o 
 -13   4   5      107.03      115.63     30.71 o 
 -12   4   5        4.37        3.12     19.12 o 
 -11   4   5        9.26       18.06      9.97 o 
 -10   4   5      338.18      348.55     17.48 o 
  -9   4   5       14.13       20.26      8.31 o 
  -8   4   5      262.00      249.05     12.07 o 
  -7   4   5      151.95      156.11     10.73 o 
  -6   4   5       46.75       45.57      5.08 o 
  -5   4   5        3.19        3.91      5.13 o 
  -4   4   5      989.29     1008.01     14.39 o 
  -3   4   5     1175.63     1117.56     14.29 o 
  -2   4   5     1952.92     1884.11     19.23 o 
  -1   4   5     1172.52     1193.70     14.38 o 
   0   4   5     2530.18     2553.08     36.66 o 
   1   4   5     7186.71     7149.76     55.27 o 
   2   4   5       46.69       45.56      3.92 o 
   3   4   5       15.38       12.61      3.17 o 
   4   4   5      693.42      667.28     10.64 o 
   5   4   5      742.46      722.85     12.40 o 
   6   4   5        1.99       -1.54      5.58 o 
   7   4   5       33.21       26.90      6.08 o 
   8   4   5        5.23       20.19      6.46 o 
   9   4   5      150.79      132.74     14.40 o 
  10   4   5        3.38       10.90      9.25 o 
  11   4   5        7.66       36.01     12.33 o 
  12   4   5        7.92        6.42     11.74 o 
  13   4   5        5.42       60.60     23.41 o 
 -13   5   5      229.65      209.16     23.96 o 
 -12   5   5       14.77       18.93     15.68 o 
 -11   5   5      231.77      252.83     17.62 o 
 -10   5   5        6.76        2.67      8.46 o 
  -9   5   5       17.35       20.73      8.13 o 
  -8   5   5        0.87       25.28     10.18 o 
  -7   5   5       17.19        9.52      5.61 o 
  -6   5   5      220.85      240.50     12.81 o 
  -5   5   5     6990.37     6895.17     50.10 o 
  -4   5   5    13578.56    13762.75     87.13 o 
  -3   5   5    14000.29    15024.13    118.27 o 
  -2   5   5     7662.33     8191.72     58.97 o 
  -1   5   5       85.44      121.08      4.50 o 
   0   5   5     8778.05    10079.67    110.17 o 
   1   5   5     9328.67     9952.79     78.86 o 
   2   5   5     1003.68     1175.65     13.00 o 
   3   5   5     7720.40     8009.57     58.23 o 
   4   5   5     6154.40     6441.82     53.03 o 
   5   5   5     3053.81     3051.66     34.83 o 
   6   5   5      120.81       88.88      8.54 o 
   7   5   5     2833.00     2836.53     39.44 o 
   8   5   5     1313.12     1245.97     26.55 o 
   9   5   5       69.76       49.98     10.70 o 
  10   5   5        1.35       12.33     14.54 o 
  11   5   5        3.21        4.40     25.18 o 
  12   5   5       12.19       13.09     18.11 o 
 -13   6   5       86.98       69.92     19.75 o 
 -12   6   5       35.37       46.29     15.54 o 
 -11   6   5       11.00       13.47      9.40 o 
 -10   6   5       36.11       38.67     10.17 o 
  -9   6   5      173.87      199.51     20.72 o 
  -8   6   5      414.11      362.73     15.41 o 
  -7   6   5      183.58      211.12     15.67 o 
  -6   6   5        3.92        5.33      4.90 o 
  -5   6   5       86.31       98.93      8.64 o 
  -4   6   5      206.78      191.08      7.23 o 
  -3   6   5     1483.12     1460.07     25.92 o 
  -2   6   5     1565.35     1516.04     18.06 o 
  -1   6   5       39.87       32.42      3.13 o 
   0   6   5      436.32      455.95      7.84 o 
   1   6   5     3415.73     3235.07     32.72 o 
   2   6   5      567.52      586.45     10.01 o 
   3   6   5      638.39      626.81     11.61 o 
   4   6   5        2.25       -1.90      3.26 o 
   5   6   5       99.50      107.11      8.67 o 
   6   6   5       17.93       26.61      7.24 o 
   7   6   5        5.55       14.11      8.17 o 
   8   6   5        0.18        6.52      8.11 o 
   9   6   5      155.89      189.78     14.75 o 
  10   6   5       20.02       20.32     10.31 o 
  11   6   5       32.71       37.03     12.53 o 
  12   6   5        7.32       18.27     13.18 o 
 -13   7   5       75.99       43.46     15.28 o 
 -12   7   5        2.13        8.39     13.10 o 
 -11   7   5      290.84      312.36     18.25 o 
 -10   7   5       82.19      104.74     17.22 o 
  -9   7   5       42.04       32.33      8.89 o 
  -8   7   5       91.35      108.73     10.91 o 
  -7   7   5       70.36       86.53      9.18 o 
  -6   7   5        1.56       11.21      8.65 o 
  -5   7   5      797.85      769.13     18.59 o 
  -4   7   5     6941.70     6856.67     89.75 o 
  -3   7   5     1536.44     1624.52     21.32 o 
  -2   7   5     1540.68     1619.31     22.49 o 
  -1   7   5      515.18      546.49     11.00 o 
   0   7   5       52.21       64.33      3.87 o 
   1   7   5      130.51      118.70      7.29 o 
   2   7   5     1263.93     1401.71     19.92 o 
   3   7   5     1323.35     1340.48     16.97 o 
   4   7   5     1437.87     1448.08     20.72 o 
   5   7   5      549.48      533.53     14.56 o 
   6   7   5      257.74      250.70     15.04 o 
   7   7   5      621.53      658.86     23.47 o 
   8   7   5      786.25      789.08     27.16 o 
   9   7   5      393.25      406.35     26.81 o 
  10   7   5       10.05        8.45     10.60 o 
  11   7   5      521.85      517.10     37.06 o 
  12   7   5      127.84      127.79     22.51 o 
 -12   8   5       22.68       29.76     12.24 o 
 -11   8   5        4.69        4.25      9.78 o 
 -10   8   5       15.00        5.60     10.02 o 
  -9   8   5       11.49        9.51      8.42 o 
  -8   8   5       22.05        6.82      7.55 o 
  -7   8   5      523.70      499.70     17.03 o 
  -6   8   5        6.26       13.13     12.99 o 
  -5   8   5       32.76       31.73     22.16 o 
  -4   8   5      429.50      424.13     21.67 o 
  -3   8   5       28.94       33.38      6.11 o 
  -2   8   5      164.74      172.50      7.29 o 
  -1   8   5      707.68      687.95     12.99 o 
   0   8   5      485.29      449.36      9.83 o 
   1   8   5      270.11      269.41      9.93 o 
   2   8   5      514.36      490.33     11.67 o 
   3   8   5       96.45       89.96      6.01 o 
   4   8   5      303.88      290.90     11.17 o 
   5   8   5      780.60      742.63     19.41 o 
   6   8   5      980.90      991.88     26.80 o 
   7   8   5      206.69      207.87     15.76 o 
   8   8   5      148.86      121.87     14.50 o 
   9   8   5      286.81      248.13     20.22 o 
  10   8   5        6.30       17.62     13.65 o 
  11   8   5       44.04       48.07     13.51 o 
 -12   9   5       10.18       11.72     11.61 o 
 -11   9   5      180.51      165.95     19.92 o 
 -10   9   5       24.78       38.23     12.55 o 
  -9   9   5      268.43      265.07     16.39 o 
  -8   9   5      570.64      508.96     23.30 o 
  -7   9   5       89.83      128.27     23.61 o 
  -6   9   5       19.75       34.02      9.57 o 
  -5   9   5        3.42        9.12      9.19 o 
  -4   9   5       19.74       40.15     10.52 o 
  -3   9   5      249.09      273.82     13.85 o 
  -2   9   5        0.01       11.89      5.65 o 
  -1   9   5     6401.16     6453.45     57.53 o 
   0   9   5      773.38      820.01     14.90 o 
   1   9   5      780.77      785.74     18.30 o 
   2   9   5       51.97       55.25      6.19 o 
   3   9   5       11.67       28.13      6.42 o 
   4   9   5     1123.57     1173.07     21.47 o 
   5   9   5      423.66      438.20     23.83 o 
   6   9   5        0.33        5.90      7.32 o 
   7   9   5       52.38       29.46     15.50 o 
   8   9   5      338.50      309.62     20.33 o 
   9   9   5       42.66       55.58     22.49 o 
  10   9   5      339.52      324.93     27.26 o 
  11   9   5      515.22      628.33     35.20 o 
 -11  10   5        7.87       12.38     10.17 o 
 -10  10   5      199.35      190.69     29.47 o 
  -9  10   5      644.94      612.10     29.44 o 
  -8  10   5       61.19       49.53     13.91 o 
  -7  10   5       26.42       17.32     18.40 o 
  -6  10   5      170.42      144.79     43.47 o 
  -5  10   5        6.10       11.37      7.07 o 
  -4  10   5      126.69       93.98     11.68 o 
  -3  10   5       51.46       44.68      8.81 o 
  -2  10   5      103.46       94.47      8.77 o 
  -1  10   5     1850.47     1794.64     32.05 o 
   0  10   5     3191.84     3266.47     36.94 o 
   1  10   5     2277.73     2295.68     29.21 o 
   2  10   5       25.19       31.51      5.64 o 
   3  10   5      687.83      658.12     20.37 o 
   4  10   5      478.77      452.47     20.02 o 
   5  10   5      162.76      183.45     20.04 o 
   6  10   5      211.59      205.76     20.11 o 
   7  10   5      356.34      363.56     20.09 o 
   8  10   5       22.93       49.02     13.71 o 
   9  10   5      103.66       84.79     15.05 o 
  10  10   5      208.80      206.06     37.71 o 
 -10  11   5       52.83       26.93     17.82 o 
  -9  11   5      146.93      151.20     42.14 o 
  -8  11   5      237.42      272.96     23.86 o 
  -7  11   5       49.96       50.12     12.52 o 
  -6  11   5        0.99       12.05      9.94 o 
  -5  11   5      131.11      143.94     15.29 o 
  -4  11   5      370.23      343.76     49.27 o 
  -3  11   5       89.59       57.12     12.64 o 
  -2  11   5        0.37       17.44      6.81 o 
  -1  11   5      163.21      142.03     31.73 o 
   0  11   5        3.10        7.36     15.04 o 
   1  11   5        0.06       11.43     10.06 o 
   2  11   5      757.44      739.79     20.88 o 
   3  11   5      327.44      358.86     17.13 o 
   4  11   5      201.47      219.52     24.55 o 
   5  11   5       85.02       85.86     13.24 o 
   6  11   5      568.35      578.89     22.89 o 
   7  11   5       39.96       25.36     16.82 o 
   8  11   5      754.33      778.55     36.53 o 
   9  11   5       13.46       16.46     25.60 o 
  10  11   5      118.32      138.68     24.83 o 
 -10  12   5        4.22        5.45     12.52 o 
  -9  12   5       18.96       31.17     19.52 o 
  -8  12   5       31.44       45.22     28.95 o 
  -7  12   5      151.73      157.38     35.59 o 
  -6  12   5       30.64       48.42     23.43 o 
  -5  12   5        0.69        8.10     16.24 o 
  -4  12   5       77.64       93.96     13.00 o 
  -3  12   5        5.04       23.96      8.81 o 
  -2  12   5       24.24       38.71     11.56 o 
  -1  12   5      148.38      146.82     16.23 o 
   0  12   5      120.87      116.65     10.85 o 
   1  12   5      197.80      180.39     18.75 o 
   2  12   5       47.09       48.43      8.35 o 
   3  12   5       93.59      100.36     28.47 o 
   4  12   5       44.81       36.08     21.78 o 
   5  12   5      224.70      222.79     32.52 o 
   6  12   5      173.76      157.86     28.11 o 
   7  12   5      102.13      102.78     19.92 o 
   8  12   5        7.33       17.65     22.58 o 
   9  12   5       20.64       28.32     30.65 o 
  -9  13   5       11.03       17.50     18.25 o 
  -8  13   5      233.42      207.29     53.71 o 
  -7  13   5       49.00       41.57     28.55 o 
  -6  13   5       15.22        1.06      9.58 o 
  -5  13   5       67.94       68.12     13.29 o 
  -4  13   5      203.02      223.90     18.37 o 
  -3  13   5       41.81       71.00     11.65 o 
  -2  13   5      238.55      226.38     16.17 o 
  -1  13   5      330.02      349.16     18.10 o 
   0  13   5       14.41       10.38      6.82 o 
   1  13   5      227.25      238.63     17.54 o 
   2  13   5        0.28        3.67      6.21 o 
   3  13   5        0.07        1.60      6.73 o 
   4  13   5      836.09      845.05     29.98 o 
   5  13   5      115.14      103.05     13.64 o 
   6  13   5       57.39       68.11     41.09 o 
   7  13   5       54.06       50.59     24.47 o 
   8  13   5      303.00      308.55     35.07 o 
  -7  14   5       40.51       43.21     14.18 o 
  -6  14   5       75.91       70.44     36.36 o 
  -5  14   5       38.65       53.07     13.41 o 
  -4  14   5      104.78      141.32     15.94 o 
  -3  14   5      692.21      740.61     29.03 o 
  -2  14   5      251.02      223.29     16.77 o 
  -1  14   5       10.91        4.69      7.00 o 
   0  14   5       76.58       71.85     10.24 o 
   1  14   5       89.27       74.80     10.14 o 
   2  14   5      200.48      195.66     14.22 o 
   3  14   5      215.51      234.67     21.92 o 
   4  14   5        8.05       23.75      9.19 o 
   5  14   5       16.86       23.22     10.76 o 
   6  14   5       29.33       37.02     12.38 o 
   7  14   5       30.28       50.81     56.54 o 
  -6  15   5       17.18       17.57     10.95 o 
  -5  15   5       55.41       25.48     12.02 o 
  -4  15   5      224.85      229.64     19.61 o 
  -3  15   5        5.47       18.55      9.71 o 
  -2  15   5        8.34       22.23      9.66 o 
  -1  15   5      954.66     1067.49     32.27 o 
   0  15   5       79.07       56.08     18.36 o 
   1  15   5      102.24      112.05     11.32 o 
   2  15   5       16.93        3.26      7.14 o 
   3  15   5       44.88       41.90      9.29 o 
   4  15   5       54.06       55.47     18.16 o 
   5  15   5        5.57       11.18      9.55 o 
  -4  16   5       55.12       61.17     13.27 o 
  -3  16   5       69.26       45.90     13.14 o 
  -2  16   5       25.44       17.02     10.13 o 
  -1  16   5       11.43        2.41     10.60 o 
   0  16   5        2.03        6.80      7.46 o 
   1  16   5       10.25       16.40     15.96 o 
   2  16   5        7.60       15.79     15.52 o 
   3  16   5      129.66      124.81     27.33 o 
 -14   0   6       86.85        9.19     74.37 o 
 -13   0   6       45.93       83.78     32.05 o 
 -12   0   6      100.15       76.60     22.16 o 
 -11   0   6      107.93      114.49     16.18 o 
 -10   0   6        1.32       -2.10     11.44 o 
  -9   0   6     2208.31     1992.44     35.23 o 
  -8   0   6     2571.56     2397.19     37.78 o 
  -7   0   6     1120.27      988.81     16.95 o 
  -6   0   6     1075.70     1242.45     17.76 o 
  -5   0   6     3545.69     3964.99     34.28 o 
  -4   0   6     7406.50     7856.81     58.86 o 
  -3   0   6     1352.30     1457.63     15.92 o 
  -2   0   6    14595.83    14402.01    140.61 o 
  -1   0   6    10384.44    10764.48    136.27 o 
   0   0   6    37733.46    41472.72    423.58 o 
   1   0   6    35859.11    38976.41    405.98 o 
   2   0   6     5317.69     5252.93     64.24 o 
   3   0   6     4380.56     5037.79     57.76 o 
   4   0   6       11.25       16.08      3.72 o 
   5   0   6       31.99       15.56      3.79 o 
   6   0   6       10.69       23.99      5.76 o 
   7   0   6     3359.84     3042.15     42.33 o 
   8   0   6      957.64      815.48     32.00 o 
   9   0   6      269.46      247.30     29.43 o 
  10   0   6      621.74      668.47     37.88 o 
  11   0   6      167.90      156.60     25.54 o 
  12   0   6      143.92      173.51     31.69 o 
  13   0   6        0.54        7.68     25.29 o 
 -14   1   6      175.07      256.20     32.83 o 
 -13   1   6      109.91      115.77     25.34 o 
 -12   1   6        0.89      -11.01     11.01 o 
 -11   1   6        5.98       12.37     11.29 o 
 -10   1   6        8.76       -4.56      7.51 o 
  -9   1   6       25.48        0.95      6.01 o 
  -8   1   6       56.99       38.02      5.04 o 
  -7   1   6       58.25       57.29      3.99 o 
  -6   1   6     2297.37     2192.25     20.61 o 
  -5   1   6      262.32      300.25      6.05 o 
  -4   1   6      447.54      436.99      6.37 o 
  -3   1   6        0.08       -0.74      1.52 o 
  -2   1   6      202.09      191.55      7.87 o 
  -1   1   6      595.22      522.46      8.10 o 
   0   1   6     1812.84     1654.87     18.70 o 
   1   1   6     1794.70     1673.36     18.73 o 
   2   1   6      314.94      317.99      7.03 o 
   3   1   6       52.64       66.30      3.66 o 
   4   1   6      450.14      441.52      7.62 o 
   5   1   6      793.38      779.90     11.41 o 
   6   1   6      114.88      136.58      6.92 o 
   7   1   6      484.73      434.37     13.50 o 
   8   1   6      429.54      398.85     13.97 o 
   9   1   6       46.54       58.10      8.96 o 
  10   1   6        7.16       16.73      9.58 o 
  11   1   6       27.07       45.60     20.22 o 
  12   1   6       11.86       67.84     17.77 o 
  13   1   6      224.78      233.54     26.04 o 
 -14   2   6       99.51      140.97     29.49 o 
 -13   2   6       10.13        8.04     15.47 o 
 -12   2   6       92.14       42.99     20.53 o 
 -11   2   6       55.06       65.93     14.55 o 
 -10   2   6      138.33      124.28     11.13 o 
  -9   2   6       22.89       19.49      6.39 o 
  -8   2   6      338.92      333.21     12.33 o 
  -7   2   6      915.83      844.75     11.65 o 
  -6   2   6      608.57      601.45      8.05 o 
  -5   2   6      514.99      512.54      6.80 o 
  -4   2   6      567.28      534.60      9.21 o 
  -3   2   6      276.82      357.70      6.88 o 
  -2   2   6     6731.56     6648.58     55.20 o 
  -1   2   6       74.00       56.38      3.75 o 
   0   2   6    16449.84    16239.43    123.80 o 
   1   2   6      770.21      915.33     13.11 o 
   2   2   6      226.46      219.07      5.63 o 
   3   2   6        0.08        9.58      3.32 o 
   4   2   6      126.92       93.83      4.18 o 
   5   2   6     2148.69     2320.76     20.71 o 
   6   2   6      909.41      982.98     14.45 o 
   7   2   6     1223.66     1207.29     23.15 o 
   8   2   6     1643.57     1589.17     26.90 o 
   9   2   6      416.33      373.90     15.74 o 
  10   2   6      493.62      461.76     17.96 o 
  11   2   6       18.01       56.27     12.91 o 
  12   2   6      125.07      127.88     20.05 o 
  13   2   6       90.76      341.60     88.57 o 
 -14   3   6        0.38        6.27     16.41 o 
 -13   3   6       11.87        6.67     18.92 o 
 -12   3   6       14.74        3.11     14.56 o 
 -11   3   6       26.04       11.61     11.38 o 
 -10   3   6       76.63       60.01     10.15 o 
  -9   3   6     1382.57     1237.69     26.35 o 
  -8   3   6        0.38        3.29      5.75 o 
  -7   3   6      182.95      186.12      7.65 o 
  -6   3   6      163.38      148.51      6.34 o 
  -5   3   6     3294.39     3353.70     26.78 o 
  -4   3   6     1380.83     1345.39     14.79 o 
  -3   3   6      489.41      497.47      9.01 o 
  -2   3   6      202.83      188.75      8.40 o 
  -1   3   6      998.50     1018.53     13.62 o 
   0   3   6      444.30      464.31      6.95 o 
   1   3   6        3.95       -0.72      1.96 o 
   2   3   6      849.92      874.85     11.63 o 
   3   3   6      116.21      131.11      5.05 o 
   4   3   6     2257.23     2309.10     25.79 o 
   5   3   6        5.39        2.02      2.90 o 
   6   3   6      190.13      159.93      7.07 o 
   7   3   6     1070.62      993.84     18.32 o 
   8   3   6      332.17      326.88     14.48 o 
   9   3   6      112.75      102.00     10.57 o 
  10   3   6       15.77        6.90      8.42 o 
  11   3   6       67.55       64.05     11.30 o 
  12   3   6        3.31       31.84     24.66 o 
  13   3   6        0.00       16.20     55.57 o 
 -13   4   6       28.29       42.91     17.89 o 
 -12   4   6       38.34       45.99     16.88 o 
 -11   4   6      253.33      275.15     17.94 o 
 -10   4   6      456.99      417.61     18.61 o 
  -9   4   6       17.01       24.61      9.19 o 
  -8   4   6     1094.10     1008.82     21.11 o 
  -7   4   6       70.29       84.75      7.80 o 
  -6   4   6      185.15      239.44      8.92 o 
  -5   4   6      847.60      922.26     14.00 o 
  -4   4   6     1478.69     1641.84     20.21 o 
  -3   4   6     2973.53     2937.66     24.39 o 
  -2   4   6     7500.94     7453.70     53.76 o 
  -1   4   6       53.06      101.63      3.64 o 
   0   4   6    26518.37    30120.74    287.65 o 
   1   4   6     9219.45    10112.62     73.52 o 
   2   4   6     4533.56     4551.26     46.94 o 
   3   4   6      141.14      141.34      5.44 o 
   4   4   6    21871.83    21746.55    142.50 o 
   5   4   6     5037.41     4887.81     41.75 o 
   6   4   6      773.78      688.31     13.93 o 
   7   4   6     1809.03     1727.57     24.62 o 
   8   4   6       65.06       81.92      9.56 o 
   9   4   6      324.62      319.02     23.55 o 
  10   4   6       14.97        3.73      8.71 o 
  11   4   6       56.30       48.66     13.01 o 
  12   4   6        7.19       26.06     17.76 o 
  13   4   6        2.37       32.68     30.69 o 
 -13   5   6       68.30       42.75     27.24 o 
 -12   5   6       43.05       50.77     14.84 o 
 -11   5   6       29.37       34.40      9.61 o 
 -10   5   6      123.85      123.82     12.44 o 
  -9   5   6        0.02       -6.36      6.36 o 
  -8   5   6     1551.93     1466.05     26.90 o 
  -7   5   6      131.87      150.55      9.85 o 
  -6   5   6       25.74       14.22      5.11 o 
  -5   5   6      274.87      281.19      8.57 o 
  -4   5   6      731.88      668.34     10.73 o 
  -3   5   6     2037.70     2162.00     20.98 o 
  -2   5   6     3812.94     3735.09     31.62 o 
  -1   5   6       99.86      123.30      5.50 o 
   0   5   6     1664.92     1849.29     31.92 o 
   1   5   6     4000.47     4170.84     34.36 o 
   2   5   6      920.13      926.59     12.31 o 
   3   5   6       34.39       35.66      4.62 o 
   4   5   6        2.49        4.73      3.03 o 
   5   5   6     1237.45     1161.45     17.62 o 
   6   5   6     1364.88     1314.88     21.21 o 
   7   5   6     1242.37     1188.80     24.22 o 
   8   5   6       41.52       41.67      8.46 o 
   9   5   6       11.68       19.00      8.92 o 
  10   5   6        3.37       12.11     10.28 o 
  11   5   6       10.71       19.39     17.69 o 
  12   5   6       26.33       44.34     13.68 o 
 -13   6   6       73.84       79.13     20.17 o 
 -12   6   6      234.57      246.99     23.10 o 
 -11   6   6      177.20      166.45     15.65 o 
 -10   6   6      453.42      443.08     19.63 o 
  -9   6   6      542.09      507.44     18.96 o 
  -8   6   6      173.15      173.85     12.18 o 
  -7   6   6        6.11       11.14      6.51 o 
  -6   6   6        1.61        9.79      7.03 o 
  -5   6   6      923.58      965.21     20.50 o 
  -4   6   6        9.88       11.77      3.45 o 
  -3   6   6     2099.62     2017.77     20.81 o 
  -2   6   6     1324.19     1386.69     18.98 o 
  -1   6   6      997.27     1045.85     13.97 o 
   0   6   6       75.03       89.89      8.03 o 
   1   6   6      103.66      144.34      6.62 o 
   2   6   6     9624.35     9706.29     72.35 o 
   3   6   6      264.21      337.78      8.91 o 
   4   6   6     2531.10     2482.43     28.15 o 
   5   6   6      327.89      325.56     13.08 o 
   6   6   6      145.83      136.45     11.14 o 
   7   6   6      215.54      232.00     16.02 o 
   8   6   6      614.42      611.19     26.01 o 
   9   6   6      134.53      143.55     13.84 o 
  10   6   6       55.06       48.28     12.45 o 
  11   6   6      146.65      108.88     18.58 o 
  12   6   6       65.96       56.92     16.76 o 
 -13   7   6        1.82       13.02     19.88 o 
 -12   7   6        3.97       12.76     14.00 o 
 -11   7   6       88.93       86.87     13.51 o 
 -10   7   6        2.57        9.06      9.39 o 
  -9   7   6       93.74       82.40     10.71 o 
  -8   7   6      315.89      289.34     21.18 o 
  -7   7   6       73.81       75.51     10.88 o 
  -6   7   6       14.38        9.17      8.64 o 
  -5   7   6      464.01      459.76     14.97 o 
  -4   7   6     1214.23     1240.32     20.35 o 
  -3   7   6     1917.57     2009.21     24.13 o 
  -2   7   6      825.47      778.21     14.39 o 
  -1   7   6      202.56      235.17     10.40 o 
   0   7   6        1.35        4.17      2.08 o 
   1   7   6      788.27      800.48     13.01 o 
   2   7   6      289.19      264.68      7.52 o 
   3   7   6       65.90       95.71      6.34 o 
   4   7   6      325.41      326.21     12.96 o 
   5   7   6        5.90       -5.55      6.36 o 
   6   7   6      109.62      105.09     11.50 o 
   7   7   6       71.09       76.77     11.26 o 
   8   7   6       56.88       58.30     13.75 o 
   9   7   6      177.38      168.55     19.75 o 
  10   7   6       31.00       36.24     23.51 o 
  11   7   6       57.36      100.17     23.88 o 
  12   7   6        8.75       33.54     26.60 o 
 -12   8   6       63.77       53.70     12.35 o 
 -11   8   6      206.89      190.12     25.10 o 
 -10   8   6        0.23        1.92      9.60 o 
  -9   8   6      222.26      212.25     14.69 o 
  -8   8   6      289.98      256.15     14.66 o 
  -7   8   6      130.59      123.92     11.75 o 
  -6   8   6      135.53       98.72     19.64 o 
  -5   8   6        5.47       27.93     10.70 o 
  -4   8   6      138.95      150.24     11.58 o 
  -3   8   6     1914.92     1899.89     31.21 o 
  -2   8   6      417.18      395.79     15.76 o 
  -1   8   6      222.15      249.03     10.25 o 
   0   8   6       77.52       56.47      3.95 o 
   1   8   6      920.85      909.89     14.38 o 
   2   8   6      368.93      395.47     14.75 o 
   3   8   6      233.56      239.10      8.91 o 
   4   8   6      367.43      377.21     13.52 o 
   5   8   6      288.45      265.65     21.81 o 
   6   8   6      116.12      104.92     11.72 o 
   7   8   6      829.31      819.23     26.70 o 
   8   8   6      446.94      460.19     28.71 o 
   9   8   6      331.71      302.86     21.28 o 
  10   8   6       61.56       92.45     18.29 o 
  11   8   6       33.98       55.99     16.35 o 
 -12   9   6       52.07       33.56     12.31 o 
 -11   9   6      106.07      105.50     14.49 o 
 -10   9   6        5.07       13.80     12.78 o 
  -9   9   6       23.13       18.70      9.53 o 
  -8   9   6       12.43       20.72      9.63 o 
  -7   9   6       35.46       18.12      9.38 o 
  -6   9   6      256.80      272.36     22.06 o 
  -5   9   6       14.41       35.02      8.87 o 
  -4   9   6        0.05       -2.02      5.95 o 
  -3   9   6      591.84      565.10     19.15 o 
  -2   9   6       16.07       27.30      5.78 o 
  -1   9   6     1094.32     1033.20     17.25 o 
   0   9   6      506.99      458.84     10.42 o 
   1   9   6       91.31       89.00      5.38 o 
   2   9   6      147.72      139.91      8.11 o 
   3   9   6      271.56      272.02     14.86 o 
   4   9   6      566.41      563.75     17.24 o 
   5   9   6      985.97      913.89     24.98 o 
   6   9   6      181.92      177.14     14.19 o 
   7   9   6       13.46       18.72      9.17 o 
   8   9   6        4.51       -5.18      8.67 o 
   9   9   6       52.86       33.46     12.17 o 
  10   9   6       24.75       40.97     16.47 o 
  11   9   6      331.52      296.24     43.53 o 
 -11  10   6       66.07       67.71     20.33 o 
 -10  10   6       74.77       69.98     12.53 o 
  -9  10   6       54.92       63.32     16.77 o 
  -8  10   6      370.56      421.66     26.29 o 
  -7  10   6        1.90        0.24      8.22 o 
  -6  10   6        0.71        0.93     13.13 o 
  -5  10   6      143.43      147.14     19.61 o 
  -4  10   6      516.13      520.98     21.86 o 
  -3  10   6      544.75      534.83     27.70 o 
  -2  10   6      276.67      284.86     22.86 o 
  -1  10   6      290.19      317.18     18.95 o 
   0  10   6      987.47      992.00     19.66 o 
   1  10   6     2153.72     2180.54     27.49 o 
   2  10   6        9.16        9.82      4.24 o 
   3  10   6      257.07      266.02     13.73 o 
   4  10   6       13.20       11.66     12.01 o 
   5  10   6       28.98       46.29      8.88 o 
   6  10   6      156.86      151.80     14.10 o 
   7  10   6      309.47      298.38     19.02 o 
   8  10   6       50.19       46.36     20.33 o 
   9  10   6      312.68      296.78     28.06 o 
  10  10   6       85.58       92.38     71.07 o 
 -10  11   6       65.22       63.45     15.06 o 
  -9  11   6       17.02       22.56     13.18 o 
  -8  11   6       84.15       72.70     15.15 o 
  -7  11   6      380.92      412.54     30.63 o 
  -6  11   6      260.85      279.41     20.57 o 
  -5  11   6      367.00      382.52     24.11 o 
  -4  11   6      588.75      530.59     48.08 o 
  -3  11   6       10.71        6.02     15.11 o 
  -2  11   6      491.54      498.01     21.60 o 
  -1  11   6      126.36      115.82     10.70 o 
   0  11   6      400.93      432.20     29.54 o 
   1  11   6      262.59      247.45     12.31 o 
   2  11   6       43.29       40.98      6.87 o 
   3  11   6       31.12       38.30      7.91 o 
   4  11   6      152.95      182.72     16.56 o 
   5  11   6        0.05       -4.02      6.81 o 
   6  11   6       29.60       34.07      9.87 o 
   7  11   6      206.17      224.31     23.55 o 
   8  11   6       59.70       54.58     12.85 o 
   9  11   6        2.17       10.57     22.82 o 
  10  11   6      170.26      152.67     56.80 o 
 -10  12   6       13.35       11.91     13.25 o 
  -9  12   6        4.85        8.36     12.89 o 
  -8  12   6      517.17      493.15     29.63 o 
  -7  12   6      124.61      116.52     16.79 o 
  -6  12   6       56.92       65.76     40.35 o 
  -5  12   6        4.01       -0.72      7.26 o 
  -4  12   6       35.03       32.38      9.93 o 
  -3  12   6      134.04      167.77     15.08 o 
  -2  12   6      102.80       72.70     10.37 o 
  -1  12   6       10.73       11.60      6.70 o 
   0  12   6      243.53      204.56     18.23 o 
   1  12   6      246.48      247.74     13.39 o 
   2  12   6      237.83      244.71     14.36 o 
   3  12   6        1.06       14.28     12.82 o 
   4  12   6      906.38      910.13     28.94 o 
   5  12   6       10.51       17.68     20.92 o 
   6  12   6      308.11      325.84     46.21 o 
   7  12   6      362.02      390.31     22.02 o 
   8  12   6       80.04       87.53     23.00 o 
   9  12   6       46.45       34.26     17.33 o 
  -9  13   6       90.60      111.46     39.14 o 
  -8  13   6       98.88      105.42     17.87 o 
  -7  13   6       68.51       86.31     16.51 o 
  -6  13   6      189.23      217.47     20.36 o 
  -5  13   6        1.60        6.84      8.82 o 
  -4  13   6       32.41       24.84      9.50 o 
  -3  13   6       74.27       78.14     11.83 o 
  -2  13   6      172.96      175.50     14.61 o 
  -1  13   6      630.98      665.13     36.34 o 
   0  13   6        6.50       -4.71      5.97 o 
   1  13   6      167.00      183.82     12.44 o 
   2  13   6        8.54        4.61      8.74 o 
   3  13   6        4.24        3.99      6.70 o 
   4  13   6      235.37      268.91     28.19 o 
   5  13   6       91.08       67.96     18.96 o 
   6  13   6      159.00      165.66     20.74 o 
   7  13   6      212.59      196.13     17.77 o 
   8  13   6      397.44      391.83     49.69 o 
  -7  14   6       20.30       19.20     12.48 o 
  -6  14   6      177.63      191.11     20.25 o 
  -5  14   6       43.51       20.54     10.92 o 
  -4  14   6       13.89       15.20      9.62 o 
  -3  14   6      285.46      262.56     18.39 o 
  -2  14   6        0.02        2.83      7.46 o 
  -1  14   6      184.50      176.90     13.98 o 
   0  14   6      178.39      173.29     13.16 o 
   1  14   6       21.78       32.62      7.56 o 
   2  14   6       50.18       56.04      8.64 o 
   3  14   6       15.84       20.67      7.71 o 
   4  14   6      393.46      381.98     29.01 o 
   5  14   6       68.73       64.36     12.92 o 
   6  14   6       12.40       34.31     45.78 o 
   7  14   6       98.16      155.28     63.54 o 
  -6  15   6      106.76       95.38     16.35 o 
  -5  15   6      510.18      466.97     26.53 o 
  -4  15   6      933.76     1027.73     54.59 o 
  -3  15   6     1415.61     1536.64     42.93 o 
  -2  15   6      846.20      864.05     35.19 o 
  -1  15   6      318.54      338.52     35.80 o 
   0  15   6       33.65       36.62     12.52 o 
   1  15   6      120.66       83.15     21.77 o 
   2  15   6       50.64       65.31     21.98 o 
   3  15   6       79.98       99.28     24.92 o 
   4  15   6       18.28       17.58      9.04 o 
   5  15   6       34.00       25.18      9.98 o 
  -4  16   6       31.51       26.76     11.11 o 
  -3  16   6       97.91      127.80     21.79 o 
  -2  16   6        0.93        4.50      8.50 o 
  -1  16   6       62.88       59.85     10.00 o 
   0  16   6       24.99       18.26     15.00 o 
   1  16   6       71.94       34.56     18.79 o 
   2  16   6       11.23       15.71     16.97 o 
   3  16   6        6.13        8.43     16.74 o 
 -14   1   7       17.10       24.69     21.64 o 
 -13   1   7      242.04      234.66     41.91 o 
 -12   1   7      265.91      281.90     27.53 o 
 -11   1   7       35.50       31.14      8.86 o 
 -10   1   7       43.80       44.67      8.45 o 
  -9   1   7      139.31      159.50     10.97 o 
  -8   1   7      485.46      461.09     11.27 o 
  -7   1   7     2502.68     2404.57     20.00 o 
  -6   1   7     1016.99     1094.37     12.23 o 
  -5   1   7     1066.18      980.53     10.52 o 
  -4   1   7      341.70      344.82      5.74 o 
  -3   1   7      793.13      561.15      8.37 o 
  -2   1   7     1703.77     1767.85     16.87 o 
  -1   1   7     2313.43     2525.90     20.92 o 
   0   1   7    21420.13    21759.37    167.87 o 
   1   1   7     1677.54     1937.81     21.38 o 
   2   1   7     5984.38     6504.51     47.79 o 
   3   1   7      419.30      407.29      7.43 o 
   4   1   7      332.18      276.82      6.45 o 
   5   1   7      309.64      351.88      8.37 o 
   6   1   7     3298.42     3184.49     29.92 o 
   7   1   7       67.25       48.56      6.24 o 
   8   1   7      234.95      258.19     11.70 o 
   9   1   7     1268.44     1326.79     31.93 o 
  10   1   7        3.60       -0.92      9.36 o 
  11   1   7       45.09       64.46     16.17 o 
  12   1   7      428.09      426.30     28.20 o 
  13   1   7      188.22      222.73     25.48 o 
 -14   2   7        1.13       11.83     22.46 o 
 -13   2   7       10.73       47.87     17.38 o 
 -12   2   7       15.25       20.11     14.82 o 
 -11   2   7        0.09        2.60     11.85 o 
 -10   2   7        0.25       14.11     12.61 o 
  -9   2   7        5.41        1.82      5.37 o 
  -8   2   7        2.05       -2.44      4.26 o 
  -7   2   7      176.58      209.85      6.75 o 
  -6   2   7      470.08      483.50      7.14 o 
  -5   2   7       36.84       38.39      3.81 o 
  -4   2   7      499.88      489.53      8.03 o 
  -3   2   7       92.26       93.74      4.46 o 
  -2   2   7       80.27       82.94      3.57 o 
  -1   2   7      221.97      237.74      5.58 o 
   0   2   7      287.19      244.88      5.80 o 
   1   2   7      198.16      194.11      5.43 o 
   2   2   7      651.01      645.06      9.69 o 
   3   2   7       29.11       22.87      3.16 o 
   4   2   7     1475.46     1525.78     14.90 o 
   5   2   7       11.70       13.04      3.35 o 
   6   2   7      771.01      712.10     13.62 o 
   7   2   7        0.02        7.46      5.18 o 
   8   2   7      306.40      314.25     14.63 o 
   9   2   7       31.69       36.14      8.59 o 
  10   2   7      487.46      489.71     18.27 o 
  11   2   7       12.93       23.08     14.97 o 
  12   2   7        1.26        4.55     19.74 o 
  13   2   7        7.55       34.32     35.58 o 
 -14   3   7       85.15      129.67     21.48 o 
 -13   3   7       48.72       50.80     17.79 o 
 -12   3   7      197.54      223.35     24.01 o 
 -11   3   7       31.98       28.67     12.04 o 
 -10   3   7       23.25        3.55      7.63 o 
  -9   3   7        0.26       36.00      9.97 o 
  -8   3   7      187.91      183.77     10.97 o 
  -7   3   7      481.56      468.83     13.89 o 
  -6   3   7     3558.50     3615.28     29.28 o 
  -5   3   7    10027.14     9985.68     63.24 o 
  -4   3   7    11320.92    11768.03     72.63 o 
  -3   3   7     4293.99     4058.55     36.36 o 
  -2   3   7     2461.59     2567.41     22.75 o 
  -1   3   7     4229.55     4628.90     37.38 o 
   0   3   7      556.66      606.09      8.31 o 
   1   3   7     1857.15     2217.90     21.66 o 
   2   3   7     4319.25     4836.08     35.88 o 
   3   3   7        2.70        2.49      2.22 o 
   4   3   7     1759.41     1884.86     19.73 o 
   5   3   7     2157.99     2271.56     20.86 o 
   6   3   7     3636.91     3552.12     31.75 o 
   7   3   7       79.71       61.51      8.35 o 
   8   3   7      592.33      557.85     17.70 o 
   9   3   7     1056.92     1055.70     24.23 o 
  10   3   7       35.23       26.75     12.61 o 
  11   3   7        9.36        7.42     16.40 o 
  12   3   7       20.20       70.86     34.51 o 
  13   3   7       91.11      130.65     74.93 o 
 -14   4   7       57.34       63.76     69.91 o 
 -13   4   7       73.85       78.04     19.59 o 
 -12   4   7       86.10       76.62     16.16 o 
 -11   4   7       23.05       31.63     14.57 o 
 -10   4   7        0.43        4.22      8.09 o 
  -9   4   7        5.74       -4.58      7.20 o 
  -8   4   7      244.57      235.63     11.92 o 
  -7   4   7      337.79      317.58     11.68 o 
  -6   4   7       15.92       13.35      4.13 o 
  -5   4   7     3379.88     3326.33     29.57 o 
  -4   4   7       24.46       18.65      3.47 o 
  -3   4   7      800.53      734.35     10.94 o 
  -2   4   7     2998.65     3000.08     27.26 o 
  -1   4   7      126.13      141.25      5.43 o 
   0   4   7      359.30      293.82      9.81 o 
   1   4   7      542.83      606.31      8.56 o 
   2   4   7     1474.73     1506.81     16.60 o 
   3   4   7        7.92        6.66      2.34 o 
   4   4   7      712.95      752.02     12.28 o 
   5   4   7     1744.61     1738.39     21.75 o 
   6   4   7      440.40      419.80     11.76 o 
   7   4   7      505.41      457.81     12.53 o 
   8   4   7       13.12       14.19      7.39 o 
   9   4   7      253.24      257.69     14.13 o 
  10   4   7       49.71       49.13     10.17 o 
  11   4   7       44.30       49.98     18.48 o 
  12   4   7       36.12       34.75     29.18 o 
 -13   5   7        0.22       25.31     38.43 o 
 -12   5   7      138.77       99.25     16.33 o 
 -11   5   7       51.72       46.01     11.03 o 
 -10   5   7       18.50        8.86     12.99 o 
  -9   5   7       94.51      111.41     11.47 o 
  -8   5   7      573.82      527.84     16.81 o 
  -7   5   7     1950.08     1882.32     28.02 o 
  -6   5   7     3490.25     3476.92     42.33 o 
  -5   5   7      693.19      551.07     11.33 o 
  -4   5   7     2316.08     2105.23     22.92 o 
  -3   5   7     2450.70     2223.39     21.06 o 
  -2   5   7     1771.35     2036.32     18.80 o 
  -1   5   7     5591.24     6191.53     44.08 o 
   0   5   7      349.58      294.12     10.58 o 
   1   5   7     1279.58     1373.26     14.09 o 
   2   5   7     2058.69     2259.41     21.79 o 
   3   5   7     1939.08     2132.18     23.17 o 
   4   5   7       10.78       15.27      4.37 o 
   5   5   7     2050.80     2163.35     25.68 o 
   6   5   7     2679.46     2593.01     31.56 o 
   7   5   7      290.43      282.92     14.03 o 
   8   5   7      499.26      450.17     18.77 o 
   9   5   7      656.74      642.35     23.15 o 
  10   5   7       96.52       93.00     18.88 o 
  11   5   7      162.43      214.44     18.68 o 
  12   5   7       31.09       42.07     15.50 o 
 -13   6   7        8.66       14.03     17.75 o 
 -12   6   7        2.33       20.63     11.74 o 
 -11   6   7        0.02       -3.72      9.35 o 
 -10   6   7        0.01       -6.10      8.22 o 
  -9   6   7       55.91       42.42     10.32 o 
  -8   6   7        3.01        2.80      6.44 o 
  -7   6   7      923.53      896.59     24.99 o 
  -6   6   7       82.53      105.17      8.50 o 
  -5   6   7       44.71       53.45      6.34 o 
  -4   6   7     1245.23     1210.68     16.24 o 
  -3   6   7        3.24        0.61      3.64 o 
  -2   6   7     1385.71     1407.21     16.99 o 
  -1   6   7        7.90       -0.05      2.60 o 
   0   6   7      970.36      867.67     20.83 o 
   1   6   7     1178.39     1323.93     15.12 o 
   2   6   7     3089.90     3243.10     32.34 o 
   3   6   7      361.25      379.83      9.40 o 
   4   6   7      546.46      540.30     14.14 o 
   5   6   7      362.16      351.41     21.43 o 
   6   6   7      730.34      731.25     20.69 o 
   7   6   7      143.55      136.54     13.29 o 
   8   6   7       20.92       34.50     10.29 o 
   9   6   7       37.03       47.96     10.62 o 
  10   6   7        0.84        6.19     10.58 o 
  11   6   7        0.13       -4.69     13.09 o 
  12   6   7        4.20       30.51     22.97 o 
 -13   7   7        0.22       14.75     27.23 o 
 -12   7   7      247.86      252.52     17.51 o 
 -11   7   7      126.23      112.11     18.10 o 
 -10   7   7       35.69       38.23     10.18 o 
  -9   7   7       53.73       54.77      9.82 o 
  -8   7   7       19.28       22.18     11.23 o 
  -7   7   7      353.29      352.07     16.77 o 
  -6   7   7      298.41      340.09     13.89 o 
  -5   7   7     1680.24     1752.72     29.52 o 
  -4   7   7     3655.31     3820.80     41.05 o 
  -3   7   7     6244.87     6340.50     55.67 o 
  -2   7   7      922.46      952.69     14.56 o 
  -1   7   7       39.69       52.27      3.90 o 
   0   7   7     1478.77     1570.27     29.29 o 
   1   7   7      191.28      251.71      6.28 o 
   2   7   7     5340.39     5474.35     54.62 o 
   3   7   7       15.70       25.71      4.99 o 
   4   7   7      623.46      705.94     18.25 o 
   5   7   7      235.60      266.98     13.29 o 
   6   7   7      824.18      775.67     23.86 o 
   7   7   7      819.54      793.70     26.84 o 
   8   7   7      151.76      118.58     14.34 o 
   9   7   7      974.63     1023.09     38.13 o 
  10   7   7      103.54      110.17     28.95 o 
  11   7   7      118.25      140.00     17.32 o 
  12   7   7       32.57       77.49     28.10 o 
 -12   8   7      211.04      213.00     16.46 o 
 -11   8   7      182.14      170.19     16.64 o 
 -10   8   7        1.00        0.62      8.72 o 
  -9   8   7       63.21       62.20     11.55 o 
  -8   8   7      308.16      316.58     25.53 o 
  -7   8   7      107.23      101.20     20.56 o 
  -6   8   7       26.58       12.58      6.65 o 
  -5   8   7      163.97      129.81     11.94 o 
  -4   8   7       14.55       15.64      6.08 o 
  -3   8   7        0.59        4.69      5.97 o 
  -2   8   7      154.91      157.06      7.38 o 
  -1   8   7      220.12      210.90     12.17 o 
   0   8   7      141.48      124.80      6.27 o 
   1   8   7      492.61      442.95      8.67 o 
   2   8   7      642.76      596.87     11.76 o 
   3   8   7       12.20        8.73      3.79 o 
   4   8   7     1926.56     1853.39     37.70 o 
   5   8   7       20.45       14.79      6.28 o 
   6   8   7      109.68       89.04     12.91 o 
   7   8   7        6.11       -5.09      7.52 o 
   8   8   7       12.10        9.69      9.76 o 
   9   8   7       18.82       27.79     14.63 o 
  10   8   7      237.41      181.70     25.60 o 
  11   8   7      262.04      234.34     31.70 o 
 -12   9   7       28.60       19.30     11.10 o 
 -11   9   7      107.15      104.79     14.63 o 
 -10   9   7      351.73      377.04     38.84 o 
  -9   9   7       55.87       48.23     10.55 o 
  -8   9   7      139.32      138.76     17.18 o 
  -7   9   7      223.29      196.58     35.78 o 
  -6   9   7      583.30      583.32     25.78 o 
  -5   9   7      164.25      154.21     16.32 o 
  -4   9   7      353.91      314.38     24.24 o 
  -3   9   7      212.03      232.67     15.85 o 
  -2   9   7       67.51       79.52      6.27 o 
  -1   9   7       35.11       33.56      4.07 o 
   0   9   7       34.88       29.19      6.92 o 
   1   9   7      255.44      245.66      7.43 o 
   2   9   7       11.95        3.50      3.10 o 
   3   9   7      124.47      116.33     10.23 o 
   4   9   7       10.36        9.42      5.94 o 
   5   9   7      187.53      198.69     23.84 o 
   6   9   7      185.45      176.53     14.16 o 
   7   9   7        6.10       13.17     10.64 o 
   8   9   7       45.13       46.17     12.72 o 
   9   9   7      645.36      677.05     28.60 o 
  10   9   7       26.31       40.38     34.54 o 
  11   9   7       27.08       60.83     47.07 o 
 -11  10   7        8.63       36.95     14.74 o 
 -10  10   7       57.67       44.43     11.51 o 
  -9  10   7       15.94       14.33     10.06 o 
  -8  10   7        0.22       13.39     36.48 o 
  -7  10   7      264.53      267.67     36.80 o 
  -6  10   7       94.71       86.19     13.32 o 
  -5  10   7      400.88      403.74     20.97 o 
  -4  10   7       54.19       57.99      9.81 o 
  -3  10   7      487.62      470.49     19.57 o 
  -2  10   7       27.62       26.48      6.96 o 
  -1  10   7      199.83      210.90     11.75 o 
   0  10   7      230.33      221.82      9.38 o 
   1  10   7      119.57      121.70      6.30 o 
   2  10   7      896.97      916.35     16.79 o 
   3  10   7        5.12        3.09      5.49 o 
   4  10   7       18.67       24.73      9.35 o 
   5  10   7      221.51      197.51     14.10 o 
   6  10   7        4.79        4.54     14.35 o 
   7  10   7      249.53      215.93     17.02 o 
   8  10   7      179.96      169.65     17.35 o 
   9  10   7       88.41      105.31     25.58 o 
  10  10   7        1.76       17.86     19.38 o 
 -10  11   7      124.23       91.91     30.55 o 
  -9  11   7        4.60      -10.98     10.98 o 
  -8  11   7        0.97       21.41     11.42 o 
  -7  11   7      207.67      219.73     28.87 o 
  -6  11   7      606.05      593.08     27.24 o 
  -5  11   7       61.14       68.42     20.59 o 
  -4  11   7      230.09      266.77     30.06 o 
  -3  11   7      217.55      196.94     17.90 o 
  -2  11   7       23.00       28.75      7.65 o 
  -1  11   7        3.01       68.35     49.02 o 
   0  11   7     1069.96     1119.52     19.06 o 
   1  11   7      275.73      269.51     24.06 o 
   2  11   7      111.50      116.70     11.23 o 
   3  11   7       14.33       19.36      6.76 o 
   4  11   7      532.01      543.89     21.97 o 
   5  11   7      190.56      199.41     20.76 o 
   6  11   7      797.42      822.62     36.07 o 
   7  11   7        4.69       13.17      9.41 o 
   8  11   7        7.03        3.21     14.38 o 
   9  11   7      223.11      240.74     20.80 o 
 -10  12   7       11.91       14.89     14.58 o 
  -9  12   7       18.69       21.32     13.44 o 
  -8  12   7      148.26      161.32     31.18 o 
  -7  12   7      330.33      327.99     42.81 o 
  -6  12   7      111.18      117.99     21.07 o 
  -5  12   7       18.46       20.32      8.95 o 
  -4  12   7        7.70       16.59      8.26 o 
  -3  12   7       26.61       21.22      8.05 o 
  -2  12   7       98.04      101.38     11.23 o 
  -1  12   7       87.28      108.05     10.41 o 
   0  12   7       18.24        9.52      8.43 o 
   1  12   7        5.11        5.21      8.06 o 
   2  12   7      105.68       63.21     35.99 o 
   3  12   7      469.95      444.84     26.74 o 
   4  12   7      816.84      835.79     40.77 o 
   5  12   7       45.45       57.99      9.72 o 
   6  12   7        4.99       -3.65     12.73 o 
   7  12   7        4.39        7.21     15.85 o 
   8  12   7        2.63       11.50     18.25 o 
   9  12   7        1.65       31.90     47.87 o 
  -9  13   7        0.75       17.40     17.10 o 
  -8  13   7       55.47       36.35     13.12 o 
  -7  13   7      120.82      119.79     18.23 o 
  -6  13   7      172.77      140.81     23.52 o 
  -5  13   7       27.69       34.18     11.34 o 
  -4  13   7       11.43       10.19      8.58 o 
  -3  13   7      128.17      131.27     13.93 o 
  -2  13   7       37.81       39.71      8.93 o 
  -1  13   7      145.64      153.68     12.21 o 
   0  13   7      136.75      165.03     11.31 o 
   1  13   7       10.97       -0.20     11.88 o 
   2  13   7      180.71      168.88     11.68 o 
   3  13   7       41.88       38.80      8.14 o 
   4  13   7      176.07      193.15     16.60 o 
   5  13   7      252.21      248.15     22.08 o 
   6  13   7      271.83      312.64     22.29 o 
   7  13   7       28.45       43.74     40.19 o 
   8  13   7        1.14       16.48     29.73 o 
  -7  14   7       33.08        3.77     11.75 o 
  -6  14   7      223.42      219.12     21.22 o 
  -5  14   7       24.42       33.22     11.96 o 
  -4  14   7        0.55        1.40      8.57 o 
  -3  14   7      237.98      273.86     18.78 o 
  -2  14   7      458.28      513.54     27.03 o 
  -1  14   7      188.14      178.12     13.47 o 
   0  14   7        2.53       -7.59     10.70 o 
   1  14   7      100.46      104.22     24.14 o 
   2  14   7      859.53      873.52     52.63 o 
   3  14   7      105.31       91.38     13.58 o 
   4  14   7      293.81      289.08     17.96 o 
   5  14   7      935.45      994.75     34.28 o 
   6  14   7      355.70      382.47     24.60 o 
  -6  15   7      412.56      403.10     27.18 o 
  -5  15   7       44.49       45.68     13.31 o 
  -4  15   7      189.46      178.12     17.71 o 
  -3  15   7      301.22      348.56     21.19 o 
  -2  15   7      139.40      141.20     13.65 o 
  -1  15   7        3.70       -0.25      6.53 o 
   0  15   7       16.21       30.64     16.01 o 
   1  15   7        5.76        3.34     13.72 o 
   2  15   7      140.52      180.12     29.68 o 
   3  15   7       13.12       -2.57     15.71 o 
   4  15   7        0.97       11.96     17.92 o 
   5  15   7       58.92       44.69     11.56 o 
  -4  16   7       14.70       25.27     10.66 o 
  -3  16   7        6.16        5.58      8.89 o 
  -2  16   7       11.16       17.69      8.01 o 
  -1  16   7        6.70        6.19     14.23 o 
   0  16   7        4.82       16.40     15.70 o 
   1  16   7        9.22        6.01     15.75 o 
   2  16   7        0.07      -14.66     14.66 o 
   3  16   7      282.50      220.12     34.50 o 
 -14   0   8        9.88      103.54     82.38 o 
 -13   0   8       29.69       69.74     77.04 o 
 -12   0   8       52.21       55.93     15.21 o 
 -11   0   8      303.81      299.51     20.28 o 
 -10   0   8     1992.77     1950.46     36.45 o 
  -9   0   8       85.92       74.98     13.51 o 
  -8   0   8       44.25       55.27     12.36 o 
  -7   0   8      145.40      116.71      9.37 o 
  -6   0   8     1786.27     1798.89     23.02 o 
  -5   0   8      647.31      545.38     13.68 o 
  -4   0   8      937.38      940.14     12.66 o 
  -3   0   8     4522.50     4557.99     39.81 o 
  -2   0   8     9279.10     9266.18     98.71 o 
  -1   0   8    12446.00    12994.86    127.91 o 
   0   0   8    12222.76    12931.09    193.79 o 
   1   0   8    18615.19    18997.21    198.34 o 
   2   0   8     1463.31     1513.05     21.97 o 
   3   0   8     3524.79     3961.99     51.29 o 
   4   0   8     5219.26     5247.00     56.07 o 
   5   0   8        9.07        3.97      4.39 o 
   6   0   8      293.17      279.50     11.12 o 
   7   0   8     1218.82     1168.79     34.18 o 
   8   0   8       54.96       49.08     11.29 o 
   9   0   8     1656.62     1503.71     42.62 o 
  10   0   8        2.68       40.65     18.53 o 
  11   0   8      234.27      193.60     44.86 o 
  12   0   8       14.16       52.33     26.79 o 
  13   0   8       40.64       30.30     26.44 o 
 -14   1   8       69.13       57.29     78.78 o 
 -13   1   8        1.62       18.89     17.08 o 
 -12   1   8      120.82       98.07     16.51 o 
 -11   1   8       95.82      129.10     10.39 o 
 -10   1   8      118.68      151.54     11.25 o 
  -9   1   8      161.24      177.21      9.62 o 
  -8   1   8      348.31      315.14      9.72 o 
  -7   1   8      552.52      540.13     11.59 o 
  -6   1   8        1.00       -2.53      2.66 o 
  -5   1   8        0.02       -0.45      2.27 o 
  -4   1   8      514.92      532.93      7.09 o 
  -3   1   8      209.62      211.11      4.82 o 
  -2   1   8      441.66      428.77      7.70 o 
  -1   1   8       11.51        6.02      2.78 o 
   0   1   8      201.21      197.70      7.78 o 
   1   1   8     1159.02     1129.45     12.49 o 
   2   1   8        1.74        1.83      2.47 o 
   3   1   8        2.84        6.34      2.41 o 
   4   1   8      861.68      910.31     11.30 o 
   5   1   8        0.98        0.49      2.80 o 
   6   1   8      144.25      131.96      7.89 o 
   7   1   8        2.91        0.93      7.93 o 
   8   1   8      257.86      241.14     11.55 o 
   9   1   8       85.56       85.87     11.67 o 
  10   1   8        0.66       10.26     15.92 o 
  11   1   8       24.99       31.75     19.21 o 
  12   1   8       25.50       46.58     24.86 o 
  13   1   8       77.85       85.63     34.60 o 
 -14   2   8       12.80       28.62     56.25 o 
 -13   2   8       59.71       97.16     19.18 o 
 -12   2   8       33.63       20.12     14.64 o 
 -11   2   8        5.20       22.47     11.65 o 
 -10   2   8      686.60      655.71     21.03 o 
  -9   2   8       24.47       23.38      6.01 o 
  -8   2   8      181.41      177.01      7.41 o 
  -7   2   8     3430.15     3406.54     27.99 o 
  -6   2   8      414.01      410.09      7.27 o 
  -5   2   8     2315.97     2375.78     22.40 o 
  -4   2   8      882.99     1120.71     12.77 o 
  -3   2   8      464.04      562.56      7.46 o 
  -2   2   8      241.00      373.40      6.24 o 
  -1   2   8        9.97       26.64      2.58 o 
   0   2   8     1637.06     1977.03     18.58 o 
   1   2   8     2865.48     3045.92     24.74 o 
   2   2   8      424.67      332.53      7.69 o 
   3   2   8        1.96       13.48      3.91 o 
   4   2   8      365.85      447.79      8.21 o 
   5   2   8     2973.66     2820.14     26.34 o 
   6   2   8     2528.72     2538.68     26.99 o 
   7   2   8       88.14       81.02      8.03 o 
   8   2   8      184.33      188.46     14.02 o 
   9   2   8       19.55       31.87      8.65 o 
  10   2   8        5.83       20.05     10.58 o 
  11   2   8       94.31       90.12     18.52 o 
  12   2   8        3.45        6.51     25.53 o 
  13   2   8       30.05       82.55     21.14 o 
 -14   3   8       76.64       54.88     27.00 o 
 -13   3   8       19.37       28.91     18.49 o 
 -12   3   8       15.05        9.47     12.53 o 
 -11   3   8       25.48        6.38     15.37 o 
 -10   3   8       93.39       66.87     13.19 o 
  -9   3   8      179.74      210.04     14.95 o 
  -8   3   8      472.70      414.12     12.02 o 
  -7   3   8      282.37      271.66     10.56 o 
  -6   3   8      376.59      411.45      9.39 o 
  -5   3   8        4.56       -0.89      2.66 o 
  -4   3   8       35.85       33.96      3.80 o 
  -3   3   8       80.85       72.12      3.81 o 
  -2   3   8      189.01      170.87      5.77 o 
  -1   3   8       45.57       44.47      2.77 o 
   0   3   8       15.94       13.17      2.00 o 
   1   3   8      671.32      679.86      9.81 o 
   2   3   8       62.90       63.37      4.39 o 
   3   3   8      294.88      307.60      7.25 o 
   4   3   8     2086.79     2103.31     21.49 o 
   5   3   8      105.97      105.15      5.54 o 
   6   3   8      207.04      206.15      8.31 o 
   7   3   8      116.67      117.55      9.60 o 
   8   3   8        3.92       -0.75      6.79 o 
   9   3   8      124.41      123.01     11.41 o 
  10   3   8      190.22      234.30     14.45 o 
  11   3   8       46.68       44.78     12.67 o 
  12   3   8        1.26       27.02     58.94 o 
  13   3   8       24.24      114.91     55.76 o 
 -14   4   8      229.38      282.20     95.47 o 
 -13   4   8      192.50      214.68     49.41 o 
 -12   4   8       60.94       96.87     15.89 o 
 -11   4   8       17.46       14.85     17.84 o 
 -10   4   8       41.10       21.94     13.01 o 
  -9   4   8       95.53       85.29     10.39 o 
  -8   4   8     2748.26     2613.47     35.21 o 
  -7   4   8      567.62      591.08     15.10 o 
  -6   4   8     1781.18     1701.92     21.17 o 
  -5   4   8       25.10       27.39      4.69 o 
  -4   4   8       47.72       63.86      5.37 o 
  -3   4   8     2835.02     2986.18     30.17 o 
  -2   4   8        0.11       15.09      2.49 o 
  -1   4   8      646.85      610.62     10.05 o 
   0   4   8     5241.69     5647.77     43.44 o 
   1   4   8      171.00      189.98      5.38 o 
   2   4   8      191.78      298.89      6.82 o 
   3   4   8      411.22      409.70      8.02 o 
   4   4   8       40.76       48.74      4.63 o 
   5   4   8    13089.07    12752.51     94.58 o 
   6   4   8     4987.07     4672.07     67.71 o 
   7   4   8       14.31       13.60      5.08 o 
   8   4   8      120.07      144.22     12.49 o 
   9   4   8      228.40      228.21     13.58 o 
  10   4   8        4.86       14.11      9.66 o 
  11   4   8      139.66      134.20     16.24 o 
  12   4   8      107.70      108.33     25.62 o 
 -13   5   8       77.78       84.63     19.73 o 
 -12   5   8       82.66       79.48     16.29 o 
 -11   5   8      102.60       95.32     12.94 o 
 -10   5   8       77.64       62.18     10.43 o 
  -9   5   8        9.25       22.31     10.08 o 
  -8   5   8      122.45      132.25     12.30 o 
  -7   5   8     1992.25     1866.07     28.00 o 
  -6   5   8       29.98       45.39      6.21 o 
  -5   5   8     2282.08     2223.51     23.38 o 
  -4   5   8      777.80      707.92     14.43 o 
  -3   5   8        9.67       17.10      3.22 o 
  -2   5   8      105.43       77.69      4.13 o 
  -1   5   8      789.60      741.21     10.42 o 
   0   5   8      507.91      528.73     13.93 o 
   1   5   8     1037.54     1090.21     17.91 o 
   2   5   8     1008.09      971.70     14.42 o 
   3   5   8       22.84        9.34      3.06 o 
   4   5   8      373.91      357.77     10.18 o 
   5   5   8      269.07      298.29     11.17 o 
   6   5   8      129.00      134.38      9.05 o 
   7   5   8        9.29        5.03      6.27 o 
   8   5   8       37.48       14.79      8.76 o 
   9   5   8       92.85       97.89     12.60 o 
  10   5   8       19.29       17.18     10.37 o 
  11   5   8       29.67       31.94     19.00 o 
  12   5   8        1.30       20.40     12.53 o 
 -13   6   8      233.48      300.12     81.15 o 
 -12   6   8        0.83        5.00     13.49 o 
 -11   6   8        6.25        6.16      9.71 o 
 -10   6   8      109.84      106.65     12.29 o 
  -9   6   8       34.40       19.96      8.27 o 
  -8   6   8        0.93        9.14      7.14 o 
  -7   6   8      802.17      711.45     18.34 o 
  -6   6   8     1127.36     1114.71     20.44 o 
  -5   6   8      159.23      130.43      9.36 o 
  -4   6   8      175.00      218.15      8.47 o 
  -3   6   8        6.53       17.34      3.09 o 
  -2   6   8      390.88      432.16      8.31 o 
  -1   6   8      265.23      246.26      5.92 o 
   0   6   8     1905.83     2136.75     32.90 o 
   1   6   8    15154.42    16010.17    149.71 o 
   2   6   8      535.36      768.07     11.96 o 
   3   6   8      373.20      489.03     11.72 o 
   4   6   8       17.57       24.27      5.36 o 
   5   6   8     4805.14     4725.72     66.10 o 
   6   6   8     2517.66     2379.60     38.14 o 
   7   6   8      603.01      590.73     26.36 o 
   8   6   8       78.34       96.91     21.62 o 
   9   6   8       28.13       34.43     14.27 o 
  10   6   8       55.83       88.15     14.10 o 
  11   6   8       39.15       34.84     16.61 o 
  12   6   8        5.04       29.21     23.55 o 
 -13   7   8      111.07      126.96     25.73 o 
 -12   7   8       50.89       70.77     19.32 o 
 -11   7   8       25.02       17.20     10.54 o 
 -10   7   8       34.66       28.41     10.07 o 
  -9   7   8       43.00       43.64      9.55 o 
  -8   7   8       78.76       72.47      9.93 o 
  -7   7   8      617.62      595.68     18.47 o 
  -6   7   8       82.35       90.45      9.08 o 
  -5   7   8     2162.33     2212.90     34.12 o 
  -4   7   8     1259.78     1275.65     20.97 o 
  -3   7   8      458.95      496.54     11.41 o 
  -2   7   8      280.60      248.93      7.51 o 
  -1   7   8        0.12        2.85      3.55 o 
   0   7   8      280.88      277.05     11.93 o 
   1   7   8        1.08        3.36      6.09 o 
   2   7   8      559.79      566.29     11.80 o 
   3   7   8      201.84      195.98      8.44 o 
   4   7   8       14.36       10.16      5.78 o 
   5   7   8      113.44      141.12     10.64 o 
   6   7   8      227.34      200.62     14.35 o 
   7   7   8      944.64      959.05     28.50 o 
   8   7   8       56.37       30.85     17.86 o 
   9   7   8       26.38        6.89     13.50 o 
  10   7   8        5.36       28.68     13.89 o 
  11   7   8       16.14       24.42     15.53 o 
 -12   8   8       12.52       33.66     12.34 o 
 -11   8   8       58.46       18.92     11.36 o 
 -10   8   8      353.37      365.63     19.04 o 
  -9   8   8        2.34       -0.20      8.12 o 
  -8   8   8       45.38       32.12      8.91 o 
  -7   8   8       35.39       25.57      8.19 o 
  -6   8   8       63.69       44.76     11.06 o 
  -5   8   8      208.59      234.43     20.70 o 
  -4   8   8      106.14      110.42      8.79 o 
  -3   8   8      990.61      984.73     24.97 o 
  -2   8   8      106.46      101.61      5.97 o 
  -1   8   8      446.64      424.17      9.77 o 
   0   8   8      546.26      546.96     16.70 o 
   1   8   8     2165.34     2168.86     37.28 o 
   2   8   8     5338.55     5314.45     46.34 o 
   3   8   8      689.67      656.62     13.82 o 
   4   8   8      150.34      164.83     11.79 o 
   5   8   8      148.88      143.40     11.13 o 
   6   8   8        5.69        0.22      6.25 o 
   7   8   8      232.29      265.09     17.75 o 
   8   8   8        1.63       14.41     14.96 o 
   9   8   8     1065.56     1016.69     52.37 o 
  10   8   8       33.99       52.54     16.27 o 
  11   8   8        6.29       12.99     47.97 o 
 -12   9   8       14.69       15.47     11.12 o 
 -11   9   8      104.49      116.13     19.86 o 
 -10   9   8       16.81       14.83     10.56 o 
  -9   9   8       15.45       -0.37     10.51 o 
  -8   9   8      269.79      314.56     18.10 o 
  -7   9   8      880.27      834.36     25.49 o 
  -6   9   8     1075.97     1002.36     33.45 o 
  -5   9   8        1.61        7.38      9.14 o 
  -4   9   8       32.39       41.30     16.23 o 
  -3   9   8       14.85       11.76      5.95 o 
  -2   9   8        2.10        4.92      3.53 o 
  -1   9   8       40.28       43.44      5.09 o 
   0   9   8       28.84       32.50      8.57 o 
   1   9   8      238.67      234.64     16.65 o 
   2   9   8      845.79      832.15     23.79 o 
   3   9   8       41.11       61.34      6.57 o 
   4   9   8       72.86       80.83      9.50 o 
   5   9   8        6.71        8.42      6.89 o 
   6   9   8       30.28       19.80      8.91 o 
   7   9   8       73.39       79.74     12.29 o 
   8   9   8      249.68      201.30     17.76 o 
   9   9   8       73.07       83.66     19.22 o 
  10   9   8        4.38       20.39     26.31 o 
  11   9   8        1.15       13.05     19.46 o 
 -11  10   8       68.49       52.74     14.92 o 
 -10  10   8      508.57      478.72     22.16 o 
  -9  10   8      124.52      118.06     14.63 o 
  -8  10   8       13.60        5.72     12.28 o 
  -7  10   8      226.02      214.93     30.23 o 
  -6  10   8      434.97      399.42     36.71 o 
  -5  10   8      123.87       97.41     12.80 o 
  -4  10   8        7.05       22.95      7.74 o 
  -3  10   8      163.59      144.79     13.80 o 
  -2  10   8       35.02       31.84     17.69 o 
  -1  10   8      234.82      231.45     17.59 o 
   0  10   8       43.29       77.92     11.03 o 
   1  10   8      430.39      421.43     20.89 o 
   2  10   8      149.42      155.04      9.87 o 
   3  10   8      130.86      130.18      9.62 o 
   4  10   8        8.61       11.95     13.38 o 
   5  10   8      114.01      134.35     12.63 o 
   6  10   8      230.06      215.95     17.26 o 
   7  10   8      144.23      139.57     14.83 o 
   8  10   8       34.85       33.43     26.50 o 
   9  10   8      284.92      290.98     22.25 o 
  10  10   8      198.11      209.57     45.03 o 
 -10  11   8       31.09       27.75     19.01 o 
  -9  11   8        3.44       19.47     12.53 o 
  -8  11   8      295.24      306.57     29.14 o 
  -7  11   8      192.79      212.96     20.16 o 
  -6  11   8       32.28       39.15     15.31 o 
  -5  11   8      299.56      315.77     48.99 o 
  -4  11   8      134.83      127.28     13.83 o 
  -3  11   8      770.69      807.18     30.72 o 
  -2  11   8       27.98       30.79      7.36 o 
  -1  11   8       21.08       18.76      4.19 o 
   0  11   8       41.97       78.57     13.55 o 
   1  11   8       81.70       78.27     25.45 o 
   2  11   8        1.68       -1.62     10.70 o 
   3  11   8       26.12       27.82      7.08 o 
   4  11   8      101.45      105.68     11.29 o 
   5  11   8      100.08      130.68     12.60 o 
   6  11   8       18.79       30.06      9.65 o 
   7  11   8       78.02       64.97     14.80 o 
   8  11   8      160.15      143.44     16.40 o 
   9  11   8      545.48      555.95     38.94 o 
 -10  12   8      157.80      144.73     48.61 o 
  -9  12   8       65.90       68.32     23.81 o 
  -8  12   8       28.47       17.68     19.04 o 
  -7  12   8      399.81      441.26     39.23 o 
  -6  12   8       24.83       28.17     18.96 o 
  -5  12   8      100.13       72.76     14.97 o 
  -4  12   8       24.82       33.56      9.62 o 
  -3  12   8       44.68       46.74     11.67 o 
  -2  12   8      236.12      191.83     13.73 o 
  -1  12   8      459.34      479.56     17.61 o 
   0  12   8       21.37        8.85     11.04 o 
   1  12   8        0.90       -1.70     11.31 o 
   2  12   8      616.12      675.50     48.31 o 
   3  12   8      139.53      137.06     22.22 o 
   4  12   8       50.34       60.78     17.32 o 
   5  12   8      223.58      239.11     15.66 o 
   6  12   8      451.20      487.84     35.17 o 
   7  12   8        4.47        9.38     12.92 o 
   8  12   8       39.13       61.96     30.81 o 
  -9  13   8        1.95       -5.49     11.53 o 
  -8  13   8       35.41       58.86     36.51 o 
  -7  13   8      142.16      165.66     20.19 o 
  -6  13   8      375.32      378.43     24.97 o 
  -5  13   8      849.66      910.97     35.09 o 
  -4  13   8      304.89      310.49     20.26 o 
  -3  13   8        8.16       11.97      7.38 o 
  -2  13   8        2.67       17.12      7.36 o 
  -1  13   8        0.60        3.22      5.79 o 
   0  13   8      111.06      121.44     23.04 o 
   1  13   8      590.38      692.79     45.39 o 
   2  13   8      134.84      118.76     24.74 o 
   3  13   8        4.28       11.41      6.64 o 
   4  13   8       88.33      102.41     41.76 o 
   5  13   8      222.92      256.02     23.70 o 
   6  13   8      287.58      315.90     19.17 o 
   7  13   8      323.51      300.37     21.40 o 
  -7  14   8       19.41       18.48     18.75 o 
  -6  14   8      124.76      104.80     22.58 o 
  -5  14   8       19.83       17.17     12.60 o 
  -4  14   8       12.83       14.73      9.47 o 
  -3  14   8      266.25      249.79     17.84 o 
  -2  14   8        8.45       14.96      7.61 o 
  -1  14   8        3.35       11.43     14.63 o 
   0  14   8      105.40      128.77     25.20 o 
   1  14   8       18.94       12.85     14.30 o 
   2  14   8        3.99       25.79     18.08 o 
   3  14   8      119.90       93.64     25.69 o 
   4  14   8       19.63       16.40      8.05 o 
   5  14   8      272.26      287.66     24.46 o 
   6  14   8      154.00      193.94     48.46 o 
  -6  15   8      217.31      206.75     33.00 o 
  -5  15   8      862.26      931.28     36.25 o 
  -4  15   8      723.16      676.30     29.35 o 
  -3  15   8      245.83      230.09     17.80 o 
  -2  15   8      131.21      130.00     23.43 o 
  -1  15   8        5.26       -7.00     13.12 o 
   0  15   8       13.51       19.76     16.51 o 
   1  15   8        0.02        0.78     14.32 o 
   2  15   8      113.46      103.72     26.06 o 
   3  15   8        3.62       18.88     19.96 o 
   4  15   8      115.58      117.35     30.29 o 
   5  15   8       42.66       43.23     10.42 o 
  -3  16   8       20.76       14.72      8.82 o 
  -2  16   8       55.65       25.79     17.51 o 
  -1  16   8       69.68       76.59     21.66 o 
   0  16   8      257.31      242.75     32.73 o 
   1  16   8        6.66        2.41     17.06 o 
   2  16   8       42.44        2.32     15.99 o 
 -14   1   9       45.73       78.13     82.10 o 
 -13   1   9       38.03       70.41     21.67 o 
 -12   1   9      353.67      327.56     38.84 o 
 -11   1   9        2.35        7.98     10.59 o 
 -10   1   9      137.16      155.74     12.86 o 
  -9   1   9       58.55       46.13      7.91 o 
  -8   1   9     1124.05     1150.39     16.73 o 
  -7   1   9       79.61       72.08      5.02 o 
  -6   1   9     4628.04     4712.22     31.48 o 
  -5   1   9      104.26       97.12      4.65 o 
  -4   1   9      477.33      509.51      7.43 o 
  -3   1   9     3855.95     4165.04     29.78 o 
  -2   1   9       53.85       31.56      3.78 o 
  -1   1   9     4570.45     4617.04     34.57 o 
   0   1   9      118.65      125.01      4.53 o 
   1   1   9      351.14      337.77      6.98 o 
   2   1   9      110.25      184.42      5.87 o 
   3   1   9      119.14      114.69      5.34 o 
   4   1   9      619.38      664.35     10.12 o 
   5   1   9       73.84       84.13      5.73 o 
   6   1   9       35.56       37.66      5.52 o 
   7   1   9     1361.56     1348.62     27.79 o 
   8   1   9      575.77      527.30     15.03 o 
   9   1   9      136.29      134.38     15.03 o 
  10   1   9      642.68      627.40     24.88 o 
  11   1   9      248.45      286.18     36.77 o 
  12   1   9      228.20      261.01     24.50 o 
  13   1   9       46.75       64.77     21.67 o 
 -14   2   9        2.69       -1.13     16.21 o 
 -13   2   9        1.57      -17.16     18.81 o 
 -12   2   9       47.82       65.25     14.04 o 
 -11   2   9       10.26        2.71     12.57 o 
 -10   2   9      133.91      149.57     13.55 o 
  -9   2   9      138.60      122.64      9.21 o 
  -8   2   9       71.75       81.63      6.83 o 
  -7   2   9      319.96      298.56      9.06 o 
  -6   2   9       18.16       25.05      4.07 o 
  -5   2   9       78.30       79.28      4.68 o 
  -4   2   9      554.68      532.31      9.32 o 
  -3   2   9      288.22      295.01      5.69 o 
  -2   2   9      238.23      234.24      5.41 o 
  -1   2   9      187.34      194.77      5.07 o 
   0   2   9        4.26        8.28      2.27 o 
   1   2   9      246.78      255.11      6.50 o 
   2   2   9     1170.95     1217.72     14.62 o 
   3   2   9      962.21      925.86     12.22 o 
   4   2   9      110.97      123.07      5.24 o 
   5   2   9      397.16      401.21      9.22 o 
   6   2   9       27.82       21.90      5.34 o 
   7   2   9       70.16       54.73      7.62 o 
   8   2   9       44.05       46.27      9.73 o 
   9   2   9        0.64        3.32      7.38 o 
  10   2   9        1.87        7.18      9.31 o 
  11   2   9       65.95       81.94     27.71 o 
  12   2   9       14.98       37.62     26.88 o 
 -14   3   9       69.39       76.61     18.67 o 
 -13   3   9       82.71       76.96     19.23 o 
 -12   3   9        6.93       21.75     13.03 o 
 -11   3   9        2.64       12.87     17.43 o 
 -10   3   9      410.18      410.49     22.76 o 
  -9   3   9      420.00      422.60     15.22 o 
  -8   3   9      690.45      673.84     17.12 o 
  -7   3   9       30.88       31.41      5.45 o 
  -6   3   9     4272.03     4217.80     42.63 o 
  -5   3   9     5958.88     6015.55     42.58 o 
  -4   3   9     4020.99     4155.99     32.63 o 
  -3   3   9     4222.07     4221.75     31.49 o 
  -2   3   9      205.83      311.95      7.43 o 
  -1   3   9     2587.73     3041.23     23.35 o 
   0   3   9      692.17      811.38     14.74 o 
   1   3   9       97.84       68.65      3.87 o 
   2   3   9     2108.46     2278.42     24.21 o 
   3   3   9       89.83      137.05      5.48 o 
   4   3   9     1647.16     1883.81     20.54 o 
   5   3   9       24.38       31.66      4.99 o 
   6   3   9     1170.52     1102.51     16.68 o 
   7   3   9     2859.09     2746.09     37.10 o 
   8   3   9      271.31      259.43     13.43 o 
   9   3   9        0.48       -6.92      6.92 o 
  10   3   9      217.47      229.63     17.39 o 
  11   3   9        0.49        4.57     11.26 o 
  12   3   9       48.97       60.56     31.76 o 
 -14   4   9       85.59      177.47     87.07 o 
 -13   4   9       10.62        9.06     16.47 o 
 -12   4   9        0.05        8.76     13.79 o 
 -11   4   9       36.24       25.82     14.41 o 
 -10   4   9       61.48       38.70      9.24 o 
  -9   4   9       18.55       27.15      7.99 o 
  -8   4   9       20.66       12.37     10.62 o 
  -7   4   9       17.52       15.22      5.85 o 
  -6   4   9     1188.25     1174.12     15.15 o 
  -5   4   9       13.75       10.80      3.54 o 
  -4   4   9        3.31       -1.30      3.59 o 
  -3   4   9      400.00      352.21      7.02 o 
  -2   4   9        8.65       12.41      2.36 o 
  -1   4   9       48.12       53.87      3.18 o 
   0   4   9       23.28       16.34      2.41 o 
   1   4   9      106.30      129.42      4.89 o 
   2   4   9        0.10        3.15      2.28 o 
   3   4   9      125.82      130.14      5.26 o 
   4   4   9      214.22      189.95      7.22 o 
   5   4   9       31.90       26.77      5.79 o 
   6   4   9       67.05       77.70      7.05 o 
   7   4   9       90.70       84.47      9.06 o 
   8   4   9        7.74       12.60      7.50 o 
   9   4   9        1.90       -1.83     10.58 o 
  10   4   9       24.19       20.56     13.12 o 
  11   4   9       30.37       28.78     16.09 o 
  12   4   9        0.04        3.43     15.74 o 
 -13   5   9      125.97      130.42     17.98 o 
 -12   5   9       83.88       65.87     18.58 o 
 -11   5   9       14.18        6.70      9.54 o 
 -10   5   9      447.97      456.22     24.13 o 
  -9   5   9        0.23       -0.97      6.85 o 
  -8   5   9       73.59       83.19     10.73 o 
  -7   5   9       19.93       25.53      7.00 o 
  -6   5   9      455.13      448.95     13.76 o 
  -5   5   9    11403.32    11192.11     86.06 o 
  -4   5   9     9085.35     9232.39     79.23 o 
  -3   5   9    10599.51    10830.26     70.15 o 
  -2   5   9       19.97       45.04      3.48 o 
  -1   5   9      781.31      984.53     11.47 o 
   0   5   9      277.12      348.35      6.40 o 
   1   5   9      296.64      370.65      9.41 o 
   2   5   9     1563.68     1801.11     19.55 o 
   3   5   9      496.08      502.16      9.53 o 
   4   5   9     1356.22     1430.05     22.77 o 
   5   5   9      218.53      211.78     13.51 o 
   6   5   9     2779.86     2783.70     40.17 o 
   7   5   9     2003.69     2037.98     31.09 o 
   8   5   9       37.82       30.15      8.04 o 
   9   5   9      392.31      427.85     33.62 o 
  10   5   9        1.97        8.28     11.94 o 
  11   5   9       23.32       29.17     12.30 o 
  12   5   9        9.24       15.73     31.05 o 
 -13   6   9       61.62       69.27     16.75 o 
 -12   6   9        3.02        8.97     19.88 o 
 -11   6   9        4.59       12.47      9.67 o 
 -10   6   9        2.74        6.95      8.43 o 
  -9   6   9       73.93       91.91     11.25 o 
  -8   6   9      289.99      277.52     15.19 o 
  -7   6   9       65.87       61.16      9.31 o 
  -6   6   9       70.51       63.54      8.00 o 
  -5   6   9      487.38      491.11     15.68 o 
  -4   6   9        5.81        3.46      3.43 o 
  -3   6   9      807.67      748.62     12.79 o 
  -2   6   9       34.46       24.69      3.00 o 
  -1   6   9       12.39       15.00      2.40 o 
   0   6   9     2603.72     2576.45     38.03 o 
   1   6   9      773.82      728.76     11.42 o 
   2   6   9      228.42      222.22      9.34 o 
   3   6   9        5.07       11.26      4.02 o 
   4   6   9      386.88      357.29     13.66 o 
   5   6   9      958.70      891.90     21.93 o 
   6   6   9     1370.53     1288.55     31.14 o 
   7   6   9      533.41      592.01     22.82 o 
   8   6   9       58.61       57.43     16.21 o 
   9   6   9        1.19       -3.91      8.31 o 
  10   6   9        7.42       12.45     10.62 o 
  11   6   9       19.40       45.49     13.21 o 
  12   6   9       41.47       43.84     26.89 o 
 -13   7   9       62.27       72.84     17.38 o 
 -12   7   9       63.41       78.79     16.22 o 
 -11   7   9       11.68       16.24     13.69 o 
 -10   7   9       78.41       69.11     11.46 o 
  -9   7   9      250.44      248.58     15.13 o 
  -8   7   9      132.48      126.25     11.62 o 
  -7   7   9      107.48      131.06     15.18 o 
  -6   7   9      387.07      370.97     21.03 o 
  -5   7   9     7481.27     7311.82     76.44 o 
  -4   7   9      166.55      212.75     11.00 o 
  -3   7   9       25.79       29.90      4.10 o 
  -2   7   9      303.94      326.42      8.42 o 
  -1   7   9      245.47      270.20      6.49 o 
   0   7   9      365.67      445.12     24.34 o 
   1   7   9      791.20      917.73     23.50 o 
   2   7   9       81.89      100.80      5.58 o 
   3   7   9       58.67       44.05      4.85 o 
   4   7   9      720.79      751.42     19.46 o 
   5   7   9      735.21      716.10     20.02 o 
   6   7   9      414.93      356.08     21.78 o 
   7   7   9      465.77      457.06     21.25 o 
   8   7   9        7.66       13.22     14.41 o 
   9   7   9        0.50        7.14     18.34 o 
  10   7   9      461.10      489.28     30.93 o 
  11   7   9       39.08       57.01     31.79 o 
 -12   8   9        0.24       -1.67     10.35 o 
 -11   8   9       71.80       46.98     19.94 o 
 -10   8   9      521.07      508.76     21.60 o 
  -9   8   9      724.96      676.70     22.20 o 
  -8   8   9       25.42       32.17      9.55 o 
  -7   8   9      466.35      421.26     18.26 o 
  -6   8   9        2.54        2.13      6.37 o 
  -5   8   9      255.74      262.55     12.67 o 
  -4   8   9        0.36        4.17      4.85 o 
  -3   8   9       18.37        7.92      4.41 o 
  -2   8   9       10.43       11.10      3.61 o 
  -1   8   9       15.35       15.43      2.57 o 
   0   8   9      212.10      206.78     15.03 o 
   1   8   9     1942.18     1817.37     32.04 o 
   2   8   9      203.04      238.74      8.18 o 
   3   8   9      387.96      350.51     11.26 o 
   4   8   9       95.64       95.78      9.00 o 
   5   8   9       57.25       51.18      8.51 o 
   6   8   9       72.82       64.01     10.36 o 
   7   8   9       75.11       94.69     12.55 o 
   8   8   9       42.10       33.77     17.19 o 
   9   8   9        0.05       11.90     45.87 o 
  10   8   9       88.03      121.42     22.69 o 
  11   8   9        0.69       13.93     16.39 o 
 -12   9   9      206.78      220.49     18.88 o 
 -11   9   9        5.66       -0.24     11.59 o 
 -10   9   9      251.18      224.69     19.19 o 
  -9   9   9        0.16        4.76      8.57 o 
  -8   9   9        8.72       27.00     11.90 o 
  -7   9   9      203.77      202.31     16.29 o 
  -6   9   9      299.11      296.46     15.86 o 
  -5   9   9      466.17      405.60     47.76 o 
  -4   9   9        4.43        4.21      6.75 o 
  -3   9   9      373.42      367.62     15.80 o 
  -2   9   9      168.68      206.41     10.59 o 
  -1   9   9      120.66      122.53      5.44 o 
   0   9   9       20.68       20.46      9.93 o 
   1   9   9     2344.67     2297.88     38.00 o 
   2   9   9     1852.04     1932.75     25.97 o 
   3   9   9        0.53        3.98      5.16 o 
   4   9   9        0.09        4.67      5.76 o 
   5   9   9      177.51      149.41     13.67 o 
   6   9   9        0.64        8.43      7.02 o 
   7   9   9      963.45      930.30     29.68 o 
   8   9   9       79.89       44.28     11.59 o 
   9   9   9       48.86       57.67     25.42 o 
  10   9   9      194.38      206.90     36.32 o 
 -11  10   9       17.73       -2.18     11.02 o 
 -10  10   9      157.59      152.92     15.78 o 
  -9  10   9       67.81       90.38     13.79 o 
  -8  10   9      611.25      598.58     23.90 o 
  -7  10   9      244.42      233.57     20.31 o 
  -6  10   9      152.56      162.50     16.52 o 
  -5  10   9        9.23       19.52     12.73 o 
  -4  10   9        4.24        7.33      6.80 o 
  -3  10   9      444.96      402.65     23.94 o 
  -2  10   9        0.75        3.70      5.39 o 
  -1  10   9       11.60       13.48      8.01 o 
   0  10   9      759.07      741.38     26.49 o 
   1  10   9      394.11      368.87     20.33 o 
   2  10   9      184.68      196.25     11.28 o 
   3  10   9      478.20      414.29     14.73 o 
   4  10   9      304.91      279.32     14.60 o 
   5  10   9      420.80      393.01     20.31 o 
   6  10   9      208.32      201.42     21.38 o 
   7  10   9       98.17       92.47     12.87 o 
   8  10   9        1.21        4.94      9.52 o 
   9  10   9       65.85       80.76     20.74 o 
  10  10   9       22.12       38.68     51.07 o 
 -10  11   9       16.97       12.20     10.95 o 
  -9  11   9      212.52      231.23     18.75 o 
  -8  11   9      347.62      363.38     61.69 o 
  -7  11   9       49.81       66.35     14.70 o 
  -6  11   9      203.41      200.05     28.29 o 
  -5  11   9      530.66      508.62     29.96 o 
  -4  11   9       12.92        1.74      6.97 o 
  -3  11   9       97.38      101.47     11.56 o 
  -2  11   9      191.26      209.22     15.98 o 
  -1  11   9      183.50      153.69      9.51 o 
   0  11   9       24.61       12.97     11.64 o 
   1  11   9      263.36      302.20     29.59 o 
   2  11   9        0.12        4.75     14.38 o 
   3  11   9      207.81      226.78     25.28 o 
   4  11   9      100.62      106.98     14.76 o 
   5  11   9       77.48       83.95     11.11 o 
   6  11   9        0.86        7.95     12.44 o 
   7  11   9      346.64      366.70     27.78 o 
   8  11   9        0.76       15.36     16.40 o 
   9  11   9       30.50       44.52     32.04 o 
 -10  12   9      109.41      105.87     16.37 o 
  -9  12   9       85.82       62.52     23.14 o 
  -8  12   9       62.71       88.93     18.80 o 
  -7  12   9       39.88       33.23     18.34 o 
  -6  12   9        0.61        2.10      8.04 o 
  -5  12   9       83.95       70.01     13.32 o 
  -4  12   9       75.63       67.64     11.77 o 
  -3  12   9       71.49       74.17     10.82 o 
  -2  12   9      106.81       84.17      9.98 o 
  -1  12   9        4.70       -4.73     10.91 o 
   0  12   9      239.27      206.52     27.22 o 
   1  12   9      182.08      220.21     28.89 o 
   2  12   9      299.75      338.16     34.02 o 
   3  12   9       15.14       15.67     24.11 o 
   4  12   9        2.42       14.64     15.78 o 
   5  12   9       58.35       57.30     15.55 o 
   6  12   9      328.92      330.61     33.46 o 
   7  12   9       95.25       95.14     15.80 o 
   8  12   9        0.42        1.00     10.81 o 
  -9  13   9       12.16       15.37     13.05 o 
  -8  13   9      174.52      147.23     20.73 o 
  -7  13   9      151.95      151.30     19.61 o 
  -6  13   9       13.98       13.61     10.17 o 
  -5  13   9      504.55      461.29     25.33 o 
  -4  13   9       59.31       65.83     12.26 o 
  -3  13   9       14.00       27.51     11.16 o 
  -2  13   9       17.44       16.00      6.79 o 
  -1  13   9       36.50       33.72     16.75 o 
   0  13   9        1.32       21.54     14.14 o 
   1  13   9       17.55       12.82     14.87 o 
   2  13   9      363.72      397.80     39.22 o 
   3  13   9        6.54       10.59     17.10 o 
   4  13   9       30.79       24.46     32.95 o 
   5  13   9      155.41      161.52     28.42 o 
   6  13   9        3.12       33.64     15.17 o 
   7  13   9      336.65      350.90     22.38 o 
  -7  14   9       11.68       15.94     11.41 o 
  -6  14   9      186.48      211.67     21.05 o 
  -5  14   9      471.17      456.65     36.23 o 
  -4  14   9        0.14       -1.68      8.05 o 
  -3  14   9       19.68       14.62      8.46 o 
  -2  14   9        5.69        8.26      6.50 o 
  -1  14   9        2.49       23.10     15.96 o 
   0  14   9        0.79        3.45     13.68 o 
   1  14   9        0.69        6.63     14.27 o 
   2  14   9        0.34        1.59     15.51 o 
   3  14   9        2.53       28.32     19.42 o 
   4  14   9      121.42       86.33     26.69 o 
   5  14   9      298.30      314.79     39.00 o 
   6  14   9      376.50      379.37     21.65 o 
  -6  15   9       37.30       45.46     13.61 o 
  -5  15   9      172.52      162.40     21.82 o 
  -4  15   9        4.86        9.30      9.51 o 
  -3  15   9        6.55        9.03      8.37 o 
  -2  15   9      211.87      222.48     30.16 o 
  -1  15   9        0.73        6.90     15.86 o 
   0  15   9      233.18      254.55     33.28 o 
   1  15   9        1.49      -10.16     13.29 o 
   2  15   9       15.52        2.57     16.39 o 
   3  15   9      270.73      264.39     37.11 o 
   4  15   9      227.30      251.19     39.12 o 
  -3  16   9       51.67       50.89     10.26 o 
  -2  16   9       31.86       61.86     22.31 o 
  -1  16   9        0.68       -2.13     13.07 o 
   0  16   9        4.79        9.13     16.31 o 
   1  16   9        0.04       -6.59     14.69 o 
   2  16   9      153.39      165.74     31.00 o 
 -14   0  10      183.05       73.59     81.07 o 
 -13   0  10       28.97       80.23     76.03 o 
 -12   0  10        0.35       -4.32     19.53 o 
 -11   0  10       26.38       15.45     11.10 o 
 -10   0  10      379.04      360.84     35.79 o 
  -9   0  10     3779.06     3684.88     66.76 o 
  -8   0  10     2695.06     2639.83     39.37 o 
  -7   0  10      102.96       95.86      7.56 o 
  -6   0  10      542.44      516.27     12.48 o 
  -5   0  10     2411.75     3071.64     28.61 o 
  -4   0  10      335.75      320.11      8.45 o 
  -3   0  10     5164.23     5735.13     48.69 o 
  -2   0  10    17873.29    18254.68    350.89 o 
  -1   0  10     1810.17     2063.01     38.53 o 
   0   0  10    11950.90    12127.43    133.07 o 
   1   0  10    22545.00    24321.95    252.60 o 
   2   0  10    32223.32    34315.78    358.26 o 
   3   0  10     5592.33     5689.89     63.18 o 
   4   0  10      578.23      659.19     20.22 o 
   5   0  10     2565.64     2504.96     40.59 o 
   6   0  10      468.95      520.46     22.09 o 
   7   0  10        0.66        5.61      9.43 o 
   8   0  10       13.52       35.40     11.91 o 
   9   0  10        0.99       12.19     16.49 o 
  10   0  10       83.21      100.84     46.90 o 
  11   0  10       44.84       86.76     24.69 o 
  12   0  10       86.45      151.95     32.55 o 
 -14   1  10       21.91      100.42     85.94 o 
 -13   1  10       34.74       26.13     20.78 o 
 -12   1  10       71.41      109.07     15.37 o 
 -11   1  10        7.68       -1.43     10.22 o 
 -10   1  10       18.85       21.67     11.65 o 
  -9   1  10      115.71      108.51      9.20 o 
  -8   1  10      535.98      487.63     11.10 o 
  -7   1  10      295.09      282.42      7.84 o 
  -6   1  10      396.50      397.85      7.81 o 
  -5   1  10     3335.37     3499.66     23.83 o 
  -4   1  10      716.68      698.77      9.01 o 
  -3   1  10      273.94      273.89      6.33 o 
  -2   1  10       75.18       83.91      4.04 o 
  -1   1  10      478.31      465.21      8.29 o 
   0   1  10     1567.69     1565.70     15.79 o 
   1   1  10       92.25      114.52      4.69 o 
   2   1  10      749.30      780.19     11.45 o 
   3   1  10      483.81      480.96      8.59 o 
   4   1  10       30.36       15.47      3.03 o 
   5   1  10       99.52      118.60      6.27 o 
   6   1  10      229.30      209.32      9.76 o 
   7   1  10        2.10        8.66      4.95 o 
   8   1  10      450.94      437.11     17.13 o 
   9   1  10       37.61       66.64     10.09 o 
  10   1  10       33.94       33.14     11.82 o 
  11   1  10       14.29       39.48     18.80 o 
  12   1  10       57.59       90.07     34.49 o 
 -14   2  10       34.99       34.85     17.78 o 
 -13   2  10        4.78       -8.19     15.58 o 
 -12   2  10       20.08        3.90     12.68 o 
 -11   2  10       21.86       22.39     13.45 o 
 -10   2  10       28.37       17.09     10.33 o 
  -9   2  10     3856.50     3617.14     55.13 o 
  -8   2  10     5795.13     5546.48     48.38 o 
  -7   2  10      641.18      611.07     12.52 o 
  -6   2  10      917.92      973.40     14.38 o 
  -5   2  10     3328.01     3341.99     26.30 o 
  -4   2  10      587.53      603.94      8.13 o 
  -3   2  10      272.68      272.16      5.89 o 
  -2   2  10        9.88       10.26      3.28 o 
  -1   2  10      293.08      262.41      7.36 o 
   0   2  10     1277.61     1475.10     15.06 o 
   1   2  10      320.73      365.25      8.67 o 
   2   2  10     5343.34     5560.37     52.69 o 
   3   2  10      792.40      697.71     11.74 o 
   4   2  10     4517.09     4654.83     34.22 o 
   5   2  10     1592.94     1619.28     18.34 o 
   6   2  10     2256.56     2082.21     28.65 o 
   7   2  10     2910.93     2768.02     40.43 o 
   8   2  10        5.34       18.04      8.80 o 
   9   2  10       39.00       17.29      9.01 o 
  10   2  10      146.91      136.02     15.29 o 
  11   2  10        3.62       16.97     12.20 o 
  12   2  10      154.38      209.51     41.42 o 
 -14   3  10       92.08      114.32     20.57 o 
 -13   3  10       24.28       18.51     16.41 o 
 -12   3  10       26.18       23.43     22.24 o 
 -11   3  10        8.73       17.24     13.08 o 
 -10   3  10       41.83       30.94     10.60 o 
  -9   3  10      421.24      410.88     14.17 o 
  -8   3  10      608.20      565.64     13.58 o 
  -7   3  10       87.15      100.33     10.89 o 
  -6   3  10       27.58       27.69      4.48 o 
  -5   3  10      536.42      508.76      9.70 o 
  -4   3  10      142.95      145.86      5.96 o 
  -3   3  10     1612.34     1599.93     16.34 o 
  -2   3  10      132.87      130.19      5.01 o 
  -1   3  10      226.24      253.67      5.20 o 
   0   3  10       92.58      103.94      4.87 o 
   1   3  10       96.31      107.67      4.60 o 
   2   3  10      102.51       92.76      5.10 o 
   3   3  10     1241.10     1223.12     15.92 o 
   4   3  10       76.68       97.73      6.53 o 
   5   3  10      603.45      588.55     11.47 o 
   6   3  10     1791.51     1717.11     21.14 o 
   7   3  10     1689.71     1590.55     38.34 o 
   8   3  10       54.44       46.62     10.72 o 
   9   3  10        4.15       10.72      8.20 o 
  10   3  10       21.10       10.74     10.58 o 
  11   3  10        0.03        6.76     12.21 o 
  12   3  10      146.16      142.34     74.73 o 
 -14   4  10        0.14       38.16     69.56 o 
 -13   4  10      172.73      196.64     20.77 o 
 -12   4  10      973.39      967.86     50.72 o 
 -11   4  10        2.37       16.96     10.63 o 
 -10   4  10      273.08      266.38     17.36 o 
  -9   4  10       50.89       39.81      8.75 o 
  -8   4  10      234.29      238.70     20.02 o 
  -7   4  10      684.25      613.57     16.88 o 
  -6   4  10      198.29      205.33      8.03 o 
  -5   4  10     1417.56     1356.32     17.51 o 
  -4   4  10      558.87      661.12     12.00 o 
  -3   4  10     2265.83     2602.98     23.12 o 
  -2   4  10      427.98      375.51      6.95 o 
  -1   4  10       58.87       70.23      5.59 o 
   0   4  10       20.70       39.62      3.25 o 
   1   4  10     1538.21     1580.78     15.83 o 
   2   4  10     1124.77     1152.33     13.33 o 
   3   4  10     3181.98     3101.09     25.70 o 
   4   4  10     2081.47     1814.49     21.42 o 
   5   4  10       50.01       84.83      8.97 o 
   6   4  10      431.07      435.99     14.05 o 
   7   4  10     1647.36     1541.82     25.17 o 
   8   4  10      159.97      136.55     13.42 o 
   9   4  10       68.64       90.69     10.68 o 
  10   4  10        7.36       21.50     11.03 o 
  11   4  10        1.55        3.64     19.19 o 
  12   4  10       25.78       59.12     39.79 o 
 -13   5  10        3.94        5.42     14.22 o 
 -12   5  10        1.70       11.81     29.54 o 
 -11   5  10       57.20       38.86     12.55 o 
 -10   5  10      138.87      108.08     12.98 o 
  -9   5  10       18.42       13.50      7.77 o 
  -8   5  10      543.11      510.58     18.19 o 
  -7   5  10        1.59        4.88      5.69 o 
  -6   5  10       15.80        1.16      5.02 o 
  -5   5  10     1659.81     1565.51     23.02 o 
  -4   5  10     3562.37     3495.63     38.86 o 
  -3   5  10     2606.52     2679.28     25.76 o 
  -2   5  10       42.29       38.42      3.37 o 
  -1   5  10      368.98      373.18      6.94 o 
   0   5  10     1569.15     1664.21     17.87 o 
   1   5  10       27.14       23.72      2.75 o 
   2   5  10      524.43      537.37      9.42 o 
   3   5  10      671.04      713.05     12.52 o 
   4   5  10      480.00      497.46     12.72 o 
   5   5  10        2.06        3.54      4.42 o 
   6   5  10       44.01       47.14      7.76 o 
   7   5  10      487.43      469.39     17.48 o 
   8   5  10      197.88      195.16     14.87 o 
   9   5  10       10.84       20.25      9.53 o 
  10   5  10      369.65      364.41     24.85 o 
  11   5  10        0.01        7.93     19.78 o 
  12   5  10        5.65       45.07     38.63 o 
 -13   6  10        8.91        5.25     14.63 o 
 -12   6  10      325.24      340.67     26.31 o 
 -11   6  10       44.07       43.47     11.68 o 
 -10   6  10       17.66       11.32      8.70 o 
  -9   6  10      795.01      762.12     22.92 o 
  -8   6  10      453.86      410.64     16.57 o 
  -7   6  10      147.62      151.84     12.17 o 
  -6   6  10      614.09      565.97     16.87 o 
  -5   6  10     2604.89     2417.35     35.71 o 
  -4   6  10       16.92       21.15      4.86 o 
  -3   6  10      377.94      386.57     10.17 o 
  -2   6  10      129.59      140.31      6.76 o 
  -1   6  10     1309.28     1600.71     16.61 o 
   0   6  10     2133.74     2353.15     36.60 o 
   1   6  10     1351.66     1395.21     15.75 o 
   2   6  10       54.39       66.82      4.99 o 
   3   6  10     1673.41     1774.10     27.59 o 
   4   6  10     2787.91     2634.24     37.67 o 
   5   6  10     3163.25     2878.06     41.73 o 
   6   6  10     2940.85     2886.14     46.62 o 
   7   6  10     2088.22     1993.57     51.70 o 
   8   6  10        1.58        8.38     11.02 o 
   9   6  10       99.57       83.18     27.83 o 
  10   6  10      234.43      223.36     29.05 o 
  11   6  10       11.87       40.60     15.58 o 
 -13   7  10       43.48       41.89     22.21 o 
 -12   7  10       51.60       64.06     17.00 o 
 -11   7  10       28.36       21.43     10.24 o 
 -10   7  10       48.72       24.54      9.98 o 
  -9   7  10      105.75       87.56     11.50 o 
  -8   7  10       91.69       93.63     10.52 o 
  -7   7  10        0.69       11.24      6.94 o 
  -6   7  10      613.27      607.12     18.49 o 
  -5   7  10        1.60        5.55      5.93 o 
  -4   7  10      664.88      638.36     17.22 o 
  -3   7  10      344.30      355.04      9.65 o 
  -2   7  10       35.67       38.48      4.97 o 
  -1   7  10      102.30       87.86      8.13 o 
   0   7  10      143.13      177.61     11.85 o 
   1   7  10      381.55      409.20     17.21 o 
   2   7  10      409.99      367.20      9.71 o 
   3   7  10       36.88       43.48      4.77 o 
   4   7  10       65.31       55.99      7.85 o 
   5   7  10      369.15      350.33     21.26 o 
   6   7  10      358.46      326.22     35.02 o 
   7   7  10       50.14       57.45     15.68 o 
   8   7  10        4.49        8.68     10.23 o 
   9   7  10       85.49       63.07     25.99 o 
  10   7  10        0.62       28.81     27.40 o 
  11   7  10        1.88        4.60     12.02 o 
 -12   8  10      325.45      343.77     26.75 o 
 -11   8  10        1.57       -3.27      9.36 o 
 -10   8  10        4.56        5.78      9.30 o 
  -9   8  10      290.20      279.68     16.32 o 
  -8   8  10      106.16      132.40     13.53 o 
  -7   8  10        6.02       19.73      7.64 o 
  -6   8  10       15.76       16.64      7.02 o 
  -5   8  10     1135.74     1151.14     26.09 o 
  -4   8  10       12.34       21.91      6.17 o 
  -3   8  10      114.19      137.90      9.12 o 
  -2   8  10      529.83      475.14     12.88 o 
  -1   8  10      217.79      272.61     13.19 o 
   0   8  10     2065.09     2031.26     35.53 o 
   1   8  10      132.40      135.92     11.01 o 
   2   8  10      144.04      128.80      7.90 o 
   3   8  10      628.82      666.02     17.49 o 
   4   8  10      281.28      275.26     21.11 o 
   5   8  10       60.99       55.28      8.81 o 
   6   8  10        2.29        8.40      7.08 o 
   7   8  10      113.10      104.04     12.86 o 
   8   8  10       71.73       60.03     29.54 o 
   9   8  10      128.68      122.41     18.80 o 
  10   8  10      268.08      331.79     37.07 o 
  11   8  10        6.15       -7.45     14.60 o 
 -12   9  10        0.48       11.86     13.49 o 
 -11   9  10      110.30       95.33     14.18 o 
 -10   9  10       51.89       37.46     11.12 o 
  -9   9  10        5.50       11.30      9.19 o 
  -8   9  10      138.11      157.70     14.56 o 
  -7   9  10      111.80      118.57     13.83 o 
  -6   9  10      187.31      203.58     16.32 o 
  -5   9  10      201.61      175.14     12.37 o 
  -4   9  10      360.14      302.90     14.07 o 
  -3   9  10        5.31        9.29      5.28 o 
  -2   9  10        0.81       10.33      4.09 o 
  -1   9  10       10.36       10.51      5.97 o 
   0   9  10     1563.35     1626.98     31.01 o 
   1   9  10      236.89      256.15     14.27 o 
   2   9  10      100.34       93.40      5.34 o 
   3   9  10       21.44       17.39      6.20 o 
   4   9  10      342.50      329.01     14.53 o 
   5   9  10      172.06      167.39     13.39 o 
   6   9  10       26.51       43.13     10.34 o 
   7   9  10        8.70       15.21      9.45 o 
   8   9  10       49.91       40.19     11.64 o 
   9   9  10       26.63       37.68     23.77 o 
  10   9  10      111.94      123.75     64.21 o 
 -11  10  10       35.20       33.98     11.77 o 
 -10  10  10       13.20       20.52     10.37 o 
  -9  10  10     1556.53     1443.81     37.88 o 
  -8  10  10      953.45      965.57     29.47 o 
  -7  10  10      122.73      116.63     18.77 o 
  -6  10  10      186.87      208.31     19.18 o 
  -5  10  10       94.19      106.06     13.39 o 
  -4  10  10      360.31      345.27     18.63 o 
  -3  10  10        0.06        6.24      6.30 o 
  -2  10  10      613.16      586.67     14.62 o 
  -1  10  10        0.06       12.01      9.63 o 
   0  10  10      585.47      566.10     29.02 o 
   1  10  10      325.87      324.37     16.19 o 
   2  10  10       72.38       73.61     23.28 o 
   3  10  10     1941.88     1863.09     30.91 o 
   4  10  10      827.88      832.01     23.15 o 
   5  10  10       19.31       15.15      7.97 o 
   6  10  10       60.81       42.40     10.55 o 
   7  10  10      339.20      315.60     19.71 o 
   8  10  10        3.63        5.22      9.88 o 
   9  10  10       19.03       20.52     47.30 o 
  10  10  10       59.51       72.54     70.28 o 
 -10  11  10        7.09       10.00     29.24 o 
  -9  11  10       10.56       15.94     14.55 o 
  -8  11  10       43.48       78.18     12.68 o 
  -7  11  10        6.94        1.83      9.36 o 
  -6  11  10      248.89      234.08     25.29 o 
  -5  11  10      474.41      458.96     52.98 o 
  -4  11  10       21.77       19.88      8.35 o 
  -3  11  10      124.46      114.38     11.70 o 
  -2  11  10      240.89      212.93     12.78 o 
  -1  11  10       80.74      101.70     20.52 o 
   0  11  10      531.39      558.77     26.93 o 
   1  11  10        5.18       21.09     12.13 o 
   2  11  10       52.46       74.06     13.57 o 
   3  11  10        1.10       -2.23     10.70 o 
   4  11  10      263.04      257.71     15.85 o 
   5  11  10        8.80       11.22      8.73 o 
   6  11  10       16.48       29.08     15.41 o 
   7  11  10       77.67       82.00     13.69 o 
   8  11  10      123.34      126.62     26.84 o 
   9  11  10      152.33      161.97     37.70 o 
 -10  12  10      106.65      113.56     20.13 o 
  -9  12  10       95.30      113.49     18.86 o 
  -8  12  10      284.14      294.41     27.71 o 
  -7  12  10      244.34      267.21     22.48 o 
  -6  12  10       11.16       21.31      9.96 o 
  -5  12  10      306.44      303.53     21.16 o 
  -4  12  10       75.35       76.18     12.10 o 
  -3  12  10        6.94       -3.85      5.79 o 
  -2  12  10       30.80       29.94      7.00 o 
  -1  12  10       57.22       66.22     18.76 o 
   0  12  10        6.65        2.99     12.16 o 
   1  12  10      174.31      224.90     29.98 o 
   2  12  10      259.08      271.59     34.58 o 
   3  12  10      537.74      621.20     29.16 o 
   4  12  10       73.84       68.79      9.42 o 
   5  12  10      138.91      155.27     22.81 o 
   6  12  10      152.68      166.69     21.84 o 
   7  12  10       34.00       46.20     32.04 o 
   8  12  10       13.00       21.42     15.46 o 
  -9  13  10       23.61       33.22     14.67 o 
  -8  13  10        0.73        3.71     11.10 o 
  -7  13  10      543.60      537.48     30.42 o 
  -6  13  10      254.78      206.84     26.02 o 
  -5  13  10      560.70      594.75     28.57 o 
  -4  13  10     1013.61     1082.11     57.43 o 
  -3  13  10      830.46      868.03     28.73 o 
  -2  13  10      135.85      130.40     11.04 o 
  -1  13  10        3.05        3.57     12.09 o 
   0  13  10       46.01       64.26     20.44 o 
   1  13  10       65.68       50.83     19.16 o 
   2  13  10       57.53       73.53     22.97 o 
   3  13  10       88.71      161.32     69.28 o 
   4  13  10       93.83      118.29     17.40 o 
   5  13  10        3.17       13.15     18.59 o 
   6  13  10      242.01      284.27     33.87 o 
   7  13  10       58.53       77.79     26.60 o 
  -7  14  10       61.14       89.43     26.55 o 
  -6  14  10      144.73      134.32     30.28 o 
  -5  14  10       32.66       18.57     10.63 o 
  -4  14  10       47.18       59.38     11.86 o 
  -3  14  10        1.31       -1.70      7.31 o 
  -2  14  10       61.20       68.39     20.56 o 
  -1  14  10        3.99        6.08     13.04 o 
   0  14  10      282.62      289.61     33.86 o 
   1  14  10       32.73       22.77     18.12 o 
   2  14  10      258.00      187.18     31.80 o 
   3  14  10      129.71      162.09     31.77 o 
   4  14  10       81.95       76.42     26.33 o 
   5  14  10       87.00      101.99     12.09 o 
   6  14  10      102.18      127.22     44.21 o 
  -6  15  10        0.20       14.12     11.56 o 
  -5  15  10       93.16      105.73     15.72 o 
  -4  15  10      305.12      337.90     38.35 o 
  -3  15  10      306.63      289.92     17.61 o 
  -2  15  10        5.11        3.59     13.18 o 
  -1  15  10       32.18       22.95     16.32 o 
   0  15  10      105.89      103.21     25.21 o 
   1  15  10        8.92      -13.33     13.33 o 
   2  15  10       31.17       13.36     19.84 o 
   3  15  10       82.92      110.96     29.12 o 
   4  15  10        4.01       14.39     17.46 o 
  -3  16  10        0.12       -4.51     15.82 o 
  -2  16  10      275.34      261.06     34.63 o 
  -1  16  10      104.08       96.40     25.82 o 
   0  16  10       86.62      110.05     27.11 o 
   1  16  10        0.17       -2.95     17.43 o 
 -14   1  11       49.42       35.03     77.19 o 
 -13   1  11        2.53        4.62     14.12 o 
 -12   1  11      109.51      100.77     15.92 o 
 -11   1  11       40.77       45.77     10.08 o 
 -10   1  11      131.28      150.57     11.33 o 
  -9   1  11       42.85       24.61      7.59 o 
  -8   1  11      559.42      558.18     12.34 o 
  -7   1  11     1925.67     1806.51     18.16 o 
  -6   1  11      501.87      424.26      8.88 o 
  -5   1  11      497.72      524.65      7.84 o 
  -4   1  11     2495.97     2557.21     19.62 o 
  -3   1  11     1310.22     1287.77     13.65 o 
  -2   1  11     5340.52     5266.40     36.97 o 
  -1   1  11     1650.13     1876.05     17.65 o 
   0   1  11      648.19      518.06      8.73 o 
   1   1  11     3883.64     4040.08     32.22 o 
   2   1  11     7041.83     6887.00     50.11 o 
   3   1  11      387.51      415.45      8.34 o 
   4   1  11      600.49      662.14     11.57 o 
   5   1  11      889.00      906.68     14.41 o 
   6   1  11      506.72      514.23     13.70 o 
   7   1  11       79.38       79.10      7.48 o 
   8   1  11      243.17      246.65     14.40 o 
   9   1  11      255.01      223.23     19.24 o 
  10   1  11       50.04       53.40     12.41 o 
  11   1  11      446.58      444.66     37.02 o 
  12   1  11      286.28      301.68     27.43 o 
 -14   2  11       13.12       28.29     17.13 o 
 -13   2  11       13.47        6.48     23.19 o 
 -12   2  11       21.53       13.03     12.70 o 
 -11   2  11       71.11       56.65     14.99 o 
 -10   2  11       57.65       40.74      8.89 o 
  -9   2  11       13.65       19.11      8.80 o 
  -8   2  11       18.02       30.97      6.55 o 
  -7   2  11       25.20       29.25      5.09 o 
  -6   2  11       90.22      101.29      6.10 o 
  -5   2  11     1612.68     1556.62     16.69 o 
  -4   2  11      128.96      118.60      4.47 o 
  -3   2  11       85.78       77.16      4.12 o 
  -2   2  11      302.44      268.37      6.23 o 
  -1   2  11      200.24      211.55      6.02 o 
   0   2  11        7.07       10.27      2.92 o 
   1   2  11       30.16       32.82      5.20 o 
   2   2  11     2215.19     2219.27     22.22 o 
   3   2  11      426.43      382.35      9.79 o 
   4   2  11      285.81      321.43      8.36 o 
   5   2  11      139.32      175.21      7.31 o 
   6   2  11       44.23       39.62      6.15 o 
   7   2  11      392.69      397.57     12.90 o 
   8   2  11      560.42      533.84     16.52 o 
   9   2  11       17.33        6.64     11.72 o 
  10   2  11       22.32       24.39     11.79 o 
  11   2  11        0.28       11.57     17.59 o 
  12   2  11       15.85       46.03     36.61 o 
 -14   3  11       74.58       81.98     19.63 o 
 -13   3  11        0.64       30.52     14.17 o 
 -12   3  11      165.21      210.13     26.34 o 
 -11   3  11       10.08        3.57     12.49 o 
 -10   3  11        2.68       -1.11      9.11 o 
  -9   3  11      325.01      310.65     11.73 o 
  -8   3  11       21.22       29.02      6.26 o 
  -7   3  11     3943.80     3748.52     37.59 o 
  -6   3  11        3.02       16.23      3.99 o 
  -5   3  11      149.03      135.59      6.58 o 
  -4   3  11     2037.05     1770.47     19.13 o 
  -3   3  11      633.43      704.35     10.38 o 
  -2   3  11      442.15      438.83      8.52 o 
  -1   3  11       28.93       44.84      3.20 o 
   0   3  11       52.97       37.77      3.14 o 
   1   3  11      317.11      335.26      7.23 o 
   2   3  11        3.39       31.71      4.04 o 
   3   3  11       71.21       56.58      4.77 o 
   4   3  11       19.45       20.79      4.17 o 
   5   3  11     1282.53     1266.47     17.54 o 
   6   3  11        7.74       21.03      5.22 o 
   7   3  11      310.83      327.26     16.69 o 
   8   3  11      339.00      336.18     15.02 o 
   9   3  11      186.99      207.57     13.40 o 
  10   3  11       83.10       71.92     13.31 o 
  11   3  11       14.81       20.14     23.52 o 
  12   3  11      104.55      108.18     40.61 o 
 -14   4  11       45.40       58.57     74.13 o 
 -13   4  11       35.77       48.82     15.76 o 
 -12   4  11        0.63       -5.49     20.74 o 
 -11   4  11      137.92      147.84     16.59 o 
 -10   4  11        0.76       -0.33      9.32 o 
  -9   4  11      165.33      167.60     13.35 o 
  -8   4  11      221.18      199.92     11.76 o 
  -7   4  11       83.10       92.84      7.06 o 
  -6   4  11       30.45       33.46      4.81 o 
  -5   4  11       57.87       66.59      5.99 o 
  -4   4  11      547.28      499.29     10.46 o 
  -3   4  11      201.18      196.01      6.08 o 
  -2   4  11      447.84      442.43      9.50 o 
  -1   4  11      242.47      277.06      5.69 o 
   0   4  11     1320.48     1262.29     13.35 o 
   1   4  11     1513.91     1568.30     16.40 o 
   2   4  11       13.03       17.63      3.42 o 
   3   4  11      212.35      231.38      7.44 o 
   4   4  11       56.49       53.82      5.30 o 
   5   4  11       57.60       56.13      7.57 o 
   6   4  11       27.34       48.12      7.31 o 
   7   4  11      296.92      295.13     12.64 o 
   8   4  11      131.07      118.23     15.55 o 
   9   4  11      161.60      176.53     13.04 o 
  10   4  11        2.74       15.61      9.46 o 
  11   4  11        7.91       23.41     29.13 o 
  12   4  11        1.93       43.23     28.17 o 
 -13   5  11        0.27      -13.89     13.89 o 
 -12   5  11       61.62       77.40     29.99 o 
 -11   5  11        2.86        7.32     11.11 o 
 -10   5  11       30.15       54.30     10.50 o 
  -9   5  11     1003.93      941.87     24.73 o 
  -8   5  11       41.21       52.83      9.40 o 
  -7   5  11     2061.58     1941.06     29.02 o 
  -6   5  11      109.56      103.90      8.51 o 
  -5   5  11     2854.71     2877.07     32.73 o 
  -4   5  11    12676.73    12622.42    101.10 o 
  -3   5  11     7360.42     7876.61     57.54 o 
  -2   5  11     3451.95     3635.42     36.78 o 
  -1   5  11      630.58      694.71      9.78 o 
   0   5  11     2844.37     2905.95     25.53 o 
   1   5  11     1872.15     1992.47     21.23 o 
   2   5  11     2193.70     2303.66     22.03 o 
   3   5  11     2982.35     2957.27     28.53 o 
   4   5  11      542.60      556.64     17.37 o 
   5   5  11      195.68      234.20     11.33 o 
   6   5  11      454.82      454.82     15.24 o 
   7   5  11     1146.70     1007.43     24.08 o 
   8   5  11     1205.99     1086.79     24.01 o 
   9   5  11       66.54       78.02     11.81 o 
  10   5  11      218.51      204.00     20.01 o 
  11   5  11       52.48       61.95     17.22 o 
  12   5  11        1.85       11.01     15.90 o 
 -13   6  11      228.77      262.94     22.27 o 
 -12   6  11      273.57      284.49     27.49 o 
 -11   6  11      153.26      143.33     15.21 o 
 -10   6  11       24.62       20.80     10.63 o 
  -9   6  11       26.38       47.54      9.50 o 
  -8   6  11       13.97       11.66      7.65 o 
  -7   6  11      287.35      315.89     12.71 o 
  -6   6  11       34.93       26.27      6.66 o 
  -5   6  11      354.32      366.09     14.04 o 
  -4   6  11      739.04      721.79     12.35 o 
  -3   6  11       64.98       69.12      4.52 o 
  -2   6  11      452.63      492.68      9.69 o 
  -1   6  11        2.29        6.31      2.08 o 
   0   6  11      189.43      158.48      9.31 o 
   1   6  11      833.82      852.49     14.22 o 
   2   6  11       10.81        5.74      2.85 o 
   3   6  11      505.31      541.73     12.24 o 
   4   6  11     1497.05     1457.11     27.48 o 
   5   6  11     2583.56     2390.73     37.88 o 
   6   6  11      286.42      276.63     14.81 o 
   7   6  11        3.92       -2.06     10.29 o 
   8   6  11        1.76        1.53      9.73 o 
   9   6  11       76.54       82.93     18.97 o 
  10   6  11       48.72       65.44     14.34 o 
  11   6  11        3.92        0.52     15.30 o 
 -13   7  11       13.23       15.95     17.51 o 
 -12   7  11      162.79      183.16     20.12 o 
 -11   7  11       29.62       35.75     16.44 o 
 -10   7  11      126.88      124.41     13.77 o 
  -9   7  11        9.13       -0.01      7.71 o 
  -8   7  11       89.23       78.29     10.38 o 
  -7   7  11      677.70      623.28     26.48 o 
  -6   7  11        0.32       16.71     10.85 o 
  -5   7  11      279.08      316.40     13.87 o 
  -4   7  11      346.43      340.15     13.26 o 
  -3   7  11      880.65      806.26     14.37 o 
  -2   7  11        5.03        4.02      2.63 o 
  -1   7  11       67.53       76.18      6.08 o 
   0   7  11      101.37      102.10     18.77 o 
   1   7  11       94.65      105.92      5.03 o 
   2   7  11      142.72      138.91      5.99 o 
   3   7  11      958.11      929.74     20.86 o 
   4   7  11      633.58      621.54     18.29 o 
   5   7  11        5.90       17.55      6.93 o 
   6   7  11      112.53      103.82     13.02 o 
   7   7  11        2.72        9.48      7.69 o 
   8   7  11      536.05      566.23     28.19 o 
   9   7  11       90.94      114.87     30.56 o 
  10   7  11      403.26      391.89     31.03 o 
  11   7  11        1.49        3.63     11.94 o 
 -12   8  11        5.67       14.14     11.27 o 
 -11   8  11       10.76       25.16     12.70 o 
 -10   8  11        5.89        8.26     12.00 o 
  -9   8  11       83.72      107.74     15.84 o 
  -8   8  11      112.78      123.54     13.13 o 
  -7   8  11     1315.22     1271.05     33.36 o 
  -6   8  11      215.88      198.44     15.41 o 
  -5   8  11      138.31      136.06     11.14 o 
  -4   8  11      596.53      503.22     16.12 o 
  -3   8  11       79.65       73.35      7.66 o 
  -2   8  11       15.39       13.84      6.42 o 
  -1   8  11      368.35      291.71     19.75 o 
   0   8  11       69.44       92.52     10.17 o 
   1   8  11      389.08      373.77     19.89 o 
   2   8  11      267.92      247.79      8.45 o 
   3   8  11     1386.19     1323.72     24.81 o 
   4   8  11      120.42      123.52     10.20 o 
   5   8  11       47.37       34.36      8.00 o 
   6   8  11       82.86       77.47     12.06 o 
   7   8  11       11.26        8.56     10.12 o 
   8   8  11        4.34        5.08     24.15 o 
   9   8  11        1.96       11.78     12.39 o 
  10   8  11       81.01       95.88     26.80 o 
  11   8  11      111.69      274.58     64.43 o 
 -12   9  11      106.29       93.30     18.19 o 
 -11   9  11       59.34       48.80     18.17 o 
 -10   9  11       63.90       62.01     11.94 o 
  -9   9  11        0.31       -0.37      8.32 o 
  -8   9  11       88.17      109.99     15.95 o 
  -7   9  11      241.88      256.95     15.99 o 
  -6   9  11      249.55      243.81     20.16 o 
  -5   9  11       31.75       23.07      9.91 o 
  -4   9  11     2252.49     2320.25     48.57 o 
  -3   9  11      445.86      407.82     14.90 o 
  -2   9  11      722.24      787.37     13.73 o 
  -1   9  11      206.90      196.95     12.92 o 
   0   9  11     1884.64     1926.39     34.74 o 
   1   9  11       60.80       70.33      9.71 o 
   2   9  11      231.25      216.12     13.72 o 
   3   9  11       25.27       30.58     11.31 o 
   4   9  11      156.13      146.35     13.74 o 
   5   9  11        1.94        3.85      6.21 o 
   6   9  11       67.09       51.88     10.51 o 
   7   9  11       75.48       75.59     12.56 o 
   8   9  11      270.49      260.08     22.60 o 
   9   9  11       56.91       42.91     15.18 o 
  10   9  11       13.74       19.03     17.52 o 
 -11  10  11       43.79       72.68     13.79 o 
 -10  10  11       41.32       46.34     12.53 o 
  -9  10  11      843.90      812.71     34.03 o 
  -8  10  11     1978.21     1908.17     41.96 o 
  -7  10  11      561.44      577.17     22.38 o 
  -6  10  11        5.85        5.97      7.15 o 
  -5  10  11      105.28       93.72     10.59 o 
  -4  10  11      234.93      183.26     14.92 o 
  -3  10  11        1.52       -2.75      5.79 o 
  -2  10  11       42.18       37.72      5.03 o 
  -1  10  11      368.77      348.09     16.38 o 
   0  10  11      303.40      302.47     16.58 o 
   1  10  11     1218.58     1217.62     30.94 o 
   2  10  11     1714.23     1701.86     42.60 o 
   3  10  11     1700.59     1634.73     30.64 o 
   4  10  11      829.54      789.59     35.18 o 
   5  10  11       50.48       34.26      9.44 o 
   6  10  11        0.06        8.68      8.24 o 
   7  10  11        0.99        0.55     11.07 o 
   8  10  11       45.23       45.99     14.91 o 
   9  10  11       14.89        8.81     20.09 o 
 -10  11  11       60.71       70.67     14.94 o 
  -9  11  11       60.14       70.51     13.21 o 
  -8  11  11       93.13       69.02     19.60 o 
  -7  11  11      500.80      523.50     28.87 o 
  -6  11  11       44.59       62.55     12.57 o 
  -5  11  11      264.70      246.73     18.54 o 
  -4  11  11        3.15        3.65      7.05 o 
  -3  11  11       18.40       37.41     18.48 o 
  -2  11  11      492.56      503.77     17.90 o 
  -1  11  11       63.14       59.51     18.85 o 
   0  11  11       37.86       94.32     23.00 o 
   1  11  11        0.90       18.86     13.91 o 
   2  11  11      312.93      310.40     46.82 o 
   3  11  11      643.80      640.26     18.32 o 
   4  11  11       11.87        4.71     13.75 o 
   5  11  11      153.86      168.27     18.09 o 
   6  11  11      133.16      119.93     17.71 o 
   7  11  11      183.38      162.31     35.81 o 
   8  11  11      266.76      236.80     28.41 o 
   9  11  11       34.30       50.21     28.37 o 
  -9  12  11       11.55       25.02     13.33 o 
  -8  12  11       90.64       79.29     16.72 o 
  -7  12  11      292.25      265.34     22.28 o 
  -6  12  11      277.72      251.28     21.86 o 
  -5  12  11       31.74       18.36      9.78 o 
  -4  12  11       12.84       17.19      9.99 o 
  -3  12  11       71.00       59.98      9.64 o 
  -2  12  11        1.95        3.01      5.18 o 
  -1  12  11       27.60       52.32     17.95 o 
   0  12  11        0.76        1.54     12.64 o 
   1  12  11      279.03      249.03     32.20 o 
   2  12  11      317.58      333.91    101.49 o 
   3  12  11      291.31      295.09     37.49 o 
   4  12  11      125.81      147.31     22.16 o 
   5  12  11       56.63       62.19     19.34 o 
   6  12  11       13.81       30.31     14.23 o 
   7  12  11        1.24        7.58     26.78 o 
   8  12  11       45.19       44.51     13.65 o 
  -8  13  11        0.58        4.89     11.39 o 
  -7  13  11      147.03      154.90     20.01 o 
  -6  13  11      110.58      120.70     16.84 o 
  -5  13  11       26.63       35.20     10.95 o 
  -4  13  11      488.85      475.15     32.49 o 
  -3  13  11      416.28      453.93     40.32 o 
  -2  13  11        0.48       -4.51     11.29 o 
  -1  13  11      239.32      229.59     30.79 o 
   0  13  11       33.37       14.12     15.34 o 
   1  13  11       59.54       57.24     20.55 o 
   2  13  11       48.67       39.48     18.96 o 
   3  13  11       73.89      174.85     50.07 o 
   4  13  11       21.76       30.35     33.63 o 
   5  13  11      174.45      178.67     38.19 o 
   6  13  11        4.87       29.29     22.48 o 
   7  13  11       12.93       21.80     10.90 o 
  -7  14  11      123.54      110.49     18.23 o 
  -6  14  11       26.37       27.56     11.77 o 
  -5  14  11       21.44       16.07     13.08 o 
  -4  14  11       84.66       80.14     12.52 o 
  -3  14  11       89.76       82.38     10.82 o 
  -2  14  11       17.24       17.58     15.01 o 
  -1  14  11        0.01        4.01     14.51 o 
   0  14  11        0.15       11.51     15.62 o 
   1  14  11       80.80       62.33     22.41 o 
   2  14  11       47.87       36.34     20.15 o 
   3  14  11      660.52      560.25     48.70 o 
   4  14  11      559.90      576.41     42.16 o 
   5  14  11      340.79      395.56     69.58 o 
   6  14  11       68.67       62.09     13.23 o 
  -5  15  11       54.16       32.99     11.62 o 
  -4  15  11       65.77       36.16     10.92 o 
  -3  15  11       26.59       27.80     19.06 o 
  -2  15  11      269.01      268.17     33.63 o 
  -1  15  11        2.15        9.77     15.06 o 
   0  15  11      180.11      205.29     32.43 o 
   1  15  11        5.48        9.59     17.53 o 
   2  15  11       94.62       79.06     26.61 o 
   3  15  11       13.01       29.27     19.67 o 
   4  15  11        4.54       14.29     21.02 o 
  -2  16  11       22.70       25.45     18.78 o 
  -1  16  11       32.34       16.26     18.65 o 
   0  16  11       15.69       18.36     18.48 o 
   1  16  11        4.46       -9.45     16.06 o 
 -14   0  12       20.63      -32.84     68.93 o 
 -13   0  12        6.63      -10.66     46.78 o 
 -12   0  12      220.61      263.99     33.74 o 
 -11   0  12      201.85      231.90     18.95 o 
 -10   0  12      137.45      136.49     16.02 o 
  -9   0  12      215.27      226.41     17.46 o 
  -8   0  12     5566.20     5212.63     60.91 o 
  -7   0  12    15182.66    15005.38    122.13 o 
  -6   0  12     1962.19     1947.74     24.69 o 
  -5   0  12      581.67      663.93     12.01 o 
  -4   0  12      552.27      608.84     12.26 o 
  -3   0  12      247.54      324.53      8.56 o 
  -2   0  12     8265.90     8469.43     86.81 o 
  -1   0  12     9679.11    10137.91    127.78 o 
   0   0  12        3.60       10.98      3.93 o 
   1   0  12       70.99       50.76      6.31 o 
   2   0  12     4753.54     4790.80     54.15 o 
   3   0  12    18238.74    18636.87    306.89 o 
   4   0  12     1062.45      932.58     22.78 o 
   5   0  12      310.25      306.09     15.15 o 
   6   0  12      289.19      278.70     32.91 o 
   7   0  12      860.05      811.07     28.96 o 
   8   0  12      286.65      234.66     19.61 o 
   9   0  12        8.87       13.47     11.97 o 
  10   0  12      105.62      128.10     65.82 o 
  11   0  12      253.19      315.87     38.31 o 
  12   0  12       20.40       42.79     26.99 o 
 -14   1  12       14.74      -36.29     48.41 o 
 -13   1  12        3.76       11.92     23.74 o 
 -12   1  12        7.85        3.49     10.18 o 
 -11   1  12       57.62       95.92     11.29 o 
 -10   1  12       46.49       71.28     11.77 o 
  -9   1  12      262.11      253.51     12.85 o 
  -8   1  12        3.94        5.70      4.95 o 
  -7   1  12        0.64        5.06      3.92 o 
  -6   1  12      687.42      639.25     10.08 o 
  -5   1  12      112.58      133.59      5.01 o 
  -4   1  12     1728.49     1886.02     16.43 o 
  -3   1  12      202.49      198.23      5.72 o 
  -2   1  12        1.03        0.08      2.29 o 
  -1   1  12        3.57        2.29      2.52 o 
   0   1  12      131.21      143.11      5.39 o 
   1   1  12      157.73      134.50      5.61 o 
   2   1  12      414.50      470.20      9.55 o 
   3   1  12        4.76       -2.71      2.91 o 
   4   1  12        5.07        7.27      3.16 o 
   5   1  12        6.70        5.65      3.57 o 
   6   1  12      162.57      146.15      8.66 o 
   7   1  12       13.37        1.43      6.04 o 
   8   1  12       74.18       82.79     10.29 o 
   9   1  12       70.36       84.77     12.94 o 
  10   1  12       15.86       26.72     14.35 o 
  11   1  12       31.59       50.65     18.61 o 
  12   1  12        7.92       10.05     18.55 o 
 -14   2  12       64.73       38.31     27.43 o 
 -13   2  12        2.13       13.06     13.08 o 
 -12   2  12       32.23       62.89     16.48 o 
 -11   2  12      926.56      998.72     26.55 o 
 -10   2  12      431.61      446.87     15.83 o 
  -9   2  12        0.50       14.30      8.02 o 
  -8   2  12     1721.98     1683.89     25.35 o 
  -7   2  12     3507.08     3395.51     31.07 o 
  -6   2  12      191.86      211.49      9.13 o 
  -5   2  12       30.20       27.12      2.89 o 
  -4   2  12     1913.45     2200.20     20.73 o 
  -3   2  12      194.25      301.65      7.98 o 
  -2   2  12     5477.11     5470.32     36.94 o 
  -1   2  12     2031.20     2158.61     20.22 o 
   0   2  12       59.26       96.11      4.64 o 
   1   2  12     5786.69     6208.68     67.87 o 
   2   2  12     6149.63     6549.76     48.73 o 
   3   2  12     6242.04     7031.26     58.53 o 
   4   2  12     9467.46     9471.62     62.61 o 
   5   2  12     4517.43     4326.56     39.59 o 
   6   2  12       67.40       46.51      6.39 o 
   7   2  12      138.24      127.97      8.88 o 
   8   2  12        0.09        3.04      8.15 o 
   9   2  12       32.64       21.86     10.32 o 
  10   2  12       30.65       63.36     21.76 o 
  11   2  12       18.83       60.53     22.00 o 
  12   2  12       55.90       79.98     56.00 o 
 -14   3  12      313.18      342.15     27.55 o 
 -13   3  12       52.29       54.44     15.19 o 
 -12   3  12       65.44       60.34     19.74 o 
 -11   3  12      105.57      106.48     16.51 o 
 -10   3  12        7.01       14.58      9.93 o 
  -9   3  12       52.24       44.38      9.38 o 
  -8   3  12      129.71      141.89      9.75 o 
  -7   3  12     1664.88     1556.93     21.85 o 
  -6   3  12      274.78      257.68      9.15 o 
  -5   3  12      185.78      204.91      7.26 o 
  -4   3  12       79.13       96.41      4.86 o 
  -3   3  12      622.00      604.42      9.77 o 
  -2   3  12      252.38      256.47      8.48 o 
  -1   3  12       27.59       44.24      3.45 o 
   0   3  12       52.40       59.40      3.71 o 
   1   3  12      185.95      202.99      6.24 o 
   2   3  12      281.79      268.66      8.40 o 
   3   3  12      862.43      831.01     15.58 o 
   4   3  12       24.30       21.96      4.17 o 
   5   3  12       76.18       63.50      5.86 o 
   6   3  12       34.83       28.70      5.69 o 
   7   3  12        7.24        9.33      6.97 o 
   8   3  12      294.17      281.71     14.26 o 
   9   3  12       51.98       52.84     15.58 o 
  10   3  12       23.18       30.70     13.95 o 
  11   3  12       44.12       36.11     17.82 o 
  12   3  12       51.03       62.93     46.27 o 
 -13   4  12        2.60       -0.01     15.34 o 
 -12   4  12       15.93       12.29     20.11 o 
 -11   4  12      790.27      765.92     32.37 o 
 -10   4  12      631.46      661.26     25.48 o 
  -9   4  12      220.64      216.16     14.20 o 
  -8   4  12      400.84      379.63     23.43 o 
  -7   4  12     3608.47     3425.40     35.35 o 
  -6   4  12      651.46      643.45     12.94 o 
  -5   4  12      435.27      505.25     11.47 o 
  -4   4  12     2566.17     2760.63     26.65 o 
  -3   4  12     1025.18     1068.59     12.55 o 
  -2   4  12      236.14      264.98      6.66 o 
  -1   4  12      388.80      461.48      9.12 o 
   0   4  12     2312.67     2638.74     26.81 o 
   1   4  12     2819.78     3208.28     27.51 o 
   2   4  12      204.52      179.89      6.77 o 
   3   4  12       98.38      103.65      5.72 o 
   4   4  12     2673.96     2579.27     29.33 o 
   5   4  12     3144.41     3096.72     38.18 o 
   6   4  12     1132.77     1041.77     23.74 o 
   7   4  12      498.66      508.86     16.16 o 
   8   4  12      233.57      228.67     13.49 o 
   9   4  12        0.91       19.85      8.70 o 
  10   4  12       43.41       50.39     12.86 o 
  11   4  12      127.65      112.63     19.45 o 
  12   4  12        6.41       27.45     27.51 o 
 -13   5  12       64.06       92.71     21.72 o 
 -12   5  12        4.15       16.42     19.21 o 
 -11   5  12      198.09      244.35     19.86 o 
 -10   5  12        6.27        8.75      8.53 o 
  -9   5  12        2.53        7.41      7.55 o 
  -8   5  12      322.20      365.71     18.19 o 
  -7   5  12      462.06      441.26     14.98 o 
  -6   5  12      487.76      471.81     14.50 o 
  -5   5  12      675.76      691.98     18.04 o 
  -4   5  12      105.44      124.37      8.54 o 
  -3   5  12      804.22      759.18     11.07 o 
  -2   5  12     1450.32     1438.57     15.18 o 
  -1   5  12      164.73      178.81      5.72 o 
   0   5  12      238.84      219.77      6.05 o 
   1   5  12     1285.07     1209.10     15.40 o 
   2   5  12       93.52      110.95      5.76 o 
   3   5  12       61.55       70.04      6.20 o 
   4   5  12      129.60      127.56      8.87 o 
   5   5  12      118.75      100.62      9.73 o 
   6   5  12       67.50       72.79      8.53 o 
   7   5  12      111.96      113.19     11.30 o 
   8   5  12       10.05       10.12     12.50 o 
   9   5  12        0.25       16.53     10.07 o 
  10   5  12       64.45       45.55     18.01 o 
  11   5  12       17.64       61.30     32.01 o 
 -13   6  12       61.49       68.47     19.00 o 
 -12   6  12       17.96       36.10     13.39 o 
 -11   6  12      791.39      790.76     29.96 o 
 -10   6  12      285.28      320.58     17.72 o 
  -9   6  12       28.33       48.17      9.85 o 
  -8   6  12       28.96       10.14      8.59 o 
  -7   6  12      943.91      912.93     22.84 o 
  -6   6  12      366.23      385.17     16.86 o 
  -5   6  12       21.09       40.44     10.49 o 
  -4   6  12      830.17      857.33     16.68 o 
  -3   6  12       54.57       76.06      5.03 o 
  -2   6  12       86.50      112.26      5.16 o 
  -1   6  12       66.28       74.64      5.35 o 
   0   6  12      348.65      410.03     10.47 o 
   1   6  12     2958.45     2963.13     28.59 o 
   2   6  12      734.58      725.58     12.90 o 
   3   6  12        1.41        3.92      3.64 o 
   4   6  12     4036.25     3969.72     47.85 o 
   5   6  12     2453.62     2475.27     39.13 o 
   6   6  12      381.76      341.08     16.18 o 
   7   6  12       59.75       70.87     13.70 o 
   8   6  12      174.11      204.33     19.36 o 
   9   6  12      120.83      106.51     17.12 o 
  10   6  12       17.61       21.11     11.53 o 
  11   6  12       10.17       28.01     28.38 o 
 -13   7  12       17.86        3.27     17.21 o 
 -12   7  12       28.40       23.61     13.40 o 
 -11   7  12       10.47        2.60      9.84 o 
 -10   7  12      323.69      291.51     17.74 o 
  -9   7  12        7.53        7.21      7.86 o 
  -8   7  12       67.89       57.50     10.07 o 
  -7   7  12      469.72      454.81     35.08 o 
  -6   7  12      560.57      522.03     20.62 o 
  -5   7  12       22.44       12.45     10.40 o 
  -4   7  12       20.99        7.43      9.13 o 
  -3   7  12       24.67       31.81      5.82 o 
  -2   7  12      177.29      141.54      6.22 o 
  -1   7  12       15.14        7.62      3.57 o 
   0   7  12       52.71       62.75      9.85 o 
   1   7  12       69.95       58.46      4.67 o 
   2   7  12      724.35      778.80     13.14 o 
   3   7  12       27.21       31.42      6.48 o 
   4   7  12      127.56      118.39     11.37 o 
   5   7  12        4.33        1.23      6.24 o 
   6   7  12        7.61        8.72      8.10 o 
   7   7  12       12.92       18.15     10.18 o 
   8   7  12       24.85       34.35     24.49 o 
   9   7  12      167.40      211.02     22.03 o 
  10   7  12        8.65       22.20     22.58 o 
  11   7  12        1.45       28.00     33.55 o 
 -12   8  12       33.20       39.69     15.16 o 
 -11   8  12      211.04      207.14     21.94 o 
 -10   8  12      283.34      303.13     29.37 o 
  -9   8  12      115.02      118.34     15.10 o 
  -8   8  12     1080.87      984.52     28.85 o 
  -7   8  12     1475.39     1475.24     33.75 o 
  -6   8  12        0.14       16.06      7.24 o 
  -5   8  12        7.91       11.69     12.34 o 
  -4   8  12     1664.78     1807.03     31.26 o 
  -3   8  12       59.99       50.03      8.67 o 
  -2   8  12      299.63      258.24      7.99 o 
  -1   8  12      301.14      312.69     15.03 o 
   0   8  12     1168.90     1071.65     29.68 o 
   1   8  12       83.63      102.57     18.45 o 
   2   8  12      456.09      444.60     10.99 o 
   3   8  12      620.31      575.38     16.80 o 
   4   8  12      456.87      443.47     16.35 o 
   5   8  12      409.84      417.77     17.24 o 
   6   8  12       43.92       30.02      9.17 o 
   7   8  12        2.85       17.23      8.52 o 
   8   8  12      243.45      263.63     22.09 o 
   9   8  12        0.05       11.07     22.54 o 
  10   8  12      197.88      181.15     56.25 o 
 -12   9  12        5.59       21.78     12.31 o 
 -11   9  12        7.51        1.31     10.03 o 
 -10   9  12       29.48       28.18     14.27 o 
  -9   9  12       42.19       56.97     15.14 o 
  -8   9  12       77.29       62.87     11.19 o 
  -7   9  12       11.59        9.09      7.99 o 
  -6   9  12        0.52       -0.10      6.61 o 
  -5   9  12       67.98       54.07     18.77 o 
  -4   9  12       91.03      117.33     12.36 o 
  -3   9  12        1.90        6.36      5.48 o 
  -2   9  12      313.34      242.22     13.34 o 
  -1   9  12       23.31       21.45     11.41 o 
   0   9  12       27.94       23.88      7.20 o 
   1   9  12      435.38      463.03     18.17 o 
   2   9  12       52.77       65.25      7.06 o 
   3   9  12        7.32       -4.48      4.74 o 
   4   9  12      191.23      183.08     12.32 o 
   5   9  12      302.17      263.53     16.13 o 
   6   9  12       29.10       35.96      9.33 o 
   7   9  12       11.75       10.44      8.91 o 
   8   9  12       14.39       11.89     27.18 o 
   9   9  12        9.12       46.88     32.80 o 
  10   9  12      101.73      148.10     51.70 o 
 -11  10  12       37.36       20.01     11.89 o 
 -10  10  12      117.30      126.05     16.59 o 
  -9  10  12       40.51       40.52     11.60 o 
  -8  10  12      730.89      722.97     26.58 o 
  -7  10  12     1225.11     1160.16     31.00 o 
  -6  10  12      145.20      122.08     12.46 o 
  -5  10  12      335.03      291.23     15.36 o 
  -4  10  12      304.17      340.33     16.43 o 
  -3  10  12      119.37      128.76     10.09 o 
  -2  10  12     1030.57      953.99     23.76 o 
  -1  10  12        1.47       13.48      8.85 o 
   0  10  12       11.79       25.11      7.94 o 
   1  10  12     1247.43     1290.37     32.49 o 
   2  10  12     1602.13     1555.84     41.63 o 
   3  10  12     1776.10     1836.11     33.12 o 
   4  10  12      386.73      415.42     17.76 o 
   5  10  12      396.57      411.92     19.12 o 
   6  10  12       51.98       55.40     25.64 o 
   7  10  12       73.06       59.40     12.13 o 
   8  10  12       68.53       66.21     14.18 o 
   9  10  12        0.73       32.87     23.44 o 
 -10  11  12       13.06        6.26     12.72 o 
  -9  11  12        8.36       16.42     10.87 o 
  -8  11  12       16.40       19.23     10.36 o 
  -7  11  12      238.19      230.05     36.65 o 
  -6  11  12     1083.46     1088.45     29.32 o 
  -5  11  12       84.43       56.48     21.85 o 
  -4  11  12       53.89       56.11     10.60 o 
  -3  11  12       82.40       97.03     16.19 o 
  -2  11  12        1.80        1.96      7.46 o 
  -1  11  12        3.56        5.76     12.10 o 
   0  11  12        2.56       10.92     11.52 o 
   1  11  12     1336.50     1382.17     39.36 o 
   2  11  12     1145.44     1116.81     36.43 o 
   3  11  12       36.62       35.46     10.97 o 
   4  11  12       10.50       13.04      7.20 o 
   5  11  12       44.71       48.43     13.70 o 
   6  11  12       47.25       49.12     10.97 o 
   7  11  12       22.72       13.85     10.38 o 
   8  11  12        1.60       11.59     14.55 o 
  -9  12  12      116.69      102.17     15.33 o 
  -8  12  12      148.30      162.73     16.81 o 
  -7  12  12      198.29      162.19     19.14 o 
  -6  12  12      199.17      181.71     18.79 o 
  -5  12  12      122.37      100.51     14.03 o 
  -4  12  12      409.87      414.29     21.35 o 
  -3  12  12        2.91        1.49      8.42 o 
  -2  12  12        4.72       -2.06     11.42 o 
  -1  12  12       11.25       18.84     14.81 o 
   0  12  12        9.93       15.44     13.82 o 
   1  12  12      708.05      748.54     68.92 o 
   2  12  12        8.96       23.65     12.75 o 
   3  12  12      230.78      271.76     22.72 o 
   4  12  12      136.28      141.40     15.61 o 
   5  12  12      869.95      913.89     28.07 o 
   6  12  12       50.60       56.49     24.76 o 
   7  12  12        6.93        5.86      9.89 o 
   8  12  12       61.46       62.53     24.05 o 
  -8  13  12       19.10       17.15     12.48 o 
  -7  13  12        0.07       -3.52      9.42 o 
  -6  13  12        4.58       10.92     10.41 o 
  -5  13  12      243.81      267.11     20.49 o 
  -4  13  12      324.59      314.70     19.69 o 
  -3  13  12      578.31      582.27     22.22 o 
  -2  13  12      274.34      309.17     34.82 o 
  -1  13  12       36.40       48.10     19.21 o 
   0  13  12        1.91        1.31     13.71 o 
   1  13  12       48.78       53.87     20.55 o 
   2  13  12       93.89      111.98     26.94 o 
   3  13  12       43.86       55.37     41.12 o 
   4  13  12       42.36       51.43     32.24 o 
   5  13  12       30.87       27.15     28.06 o 
   6  13  12        0.44       34.01     28.97 o 
   7  13  12       18.19      112.57    125.53 o 
  -7  14  12      139.73      153.50     20.50 o 
  -6  14  12       82.90       73.19     15.42 o 
  -5  14  12      315.64      328.09     40.85 o 
  -4  14  12      107.69      116.24     13.89 o 
  -3  14  12       17.86       30.67     17.34 o 
  -2  14  12      128.06      140.39     28.08 o 
  -1  14  12       58.63       87.11     24.17 o 
   0  14  12      314.99      274.12     35.59 o 
   1  14  12        5.55       -5.58     14.33 o 
   2  14  12      131.01       82.14     25.38 o 
   3  14  12      130.40      102.36     28.88 o 
   4  14  12      165.76      154.94     34.56 o 
   5  14  12      266.83      283.56     29.31 o 
  -5  15  12      283.50      259.06     20.48 o 
  -4  15  12        6.37        7.78      8.62 o 
  -3  15  12      104.89      111.61     26.95 o 
  -2  15  12       48.55       64.80     22.35 o 
  -1  15  12       91.86       64.42     22.08 o 
   0  15  12       67.36       13.65     17.16 o 
   1  15  12        5.69        5.82     17.62 o 
   2  15  12       55.21       48.79     22.23 o 
   3  15  12        9.96       18.29     20.37 o 
   4  15  12        1.03        1.39     21.35 o 
  -2  16  12       70.63       54.50     22.45 o 
  -1  16  12        9.60        7.64     18.22 o 
   0  16  12        6.05       -2.83     16.59 o 
 -14   1  13       66.12       25.90     22.52 o 
 -13   1  13       86.29       64.37     18.67 o 
 -12   1  13        1.73        2.93     11.43 o 
 -11   1  13      175.15      157.56     14.70 o 
 -10   1  13      120.81      128.46     16.62 o 
  -9   1  13      667.92      683.56     20.04 o 
  -8   1  13        0.27       11.19      4.97 o 
  -7   1  13      564.92      612.30     11.32 o 
  -6   1  13     3506.60     3497.53     25.24 o 
  -5   1  13       73.58      118.29      4.92 o 
  -4   1  13    12117.01    12223.04     69.27 o 
  -3   1  13     6308.64     7109.79     44.88 o 
  -2   1  13     1548.45     1348.66     14.26 o 
  -1   1  13      968.19      821.97     11.55 o 
   0   1  13     7575.10     8023.21     70.70 o 
   1   1  13     3273.80     3497.06     30.01 o 
   2   1  13     2354.42     2326.49     21.19 o 
   3   1  13     1600.91     1408.01     17.20 o 
   4   1  13       84.72       56.80      5.29 o 
   5   1  13       30.85       30.11      4.97 o 
   6   1  13       51.31       35.51      6.98 o 
   7   1  13       30.94       38.24      7.15 o 
   8   1  13      357.10      349.96     20.03 o 
   9   1  13       43.70       74.29     12.22 o 
  10   1  13      579.28      514.07     26.07 o 
  11   1  13       15.57       35.76     19.53 o 
  12   1  13      192.30      230.92     26.37 o 
 -14   2  13        5.21      -13.61     34.69 o 
 -13   2  13        0.40       -1.82     18.02 o 
 -12   2  13       11.56       -8.25     14.32 o 
 -11   2  13       75.19       52.17     12.18 o 
 -10   2  13        0.33       12.22      8.94 o 
  -9   2  13      172.42      156.18     11.90 o 
  -8   2  13      204.34      232.78     13.96 o 
  -7   2  13      670.41      622.94     13.19 o 
  -6   2  13      710.28      629.89     10.31 o 
  -5   2  13        2.79        4.95      2.66 o 
  -4   2  13      197.82      205.90      5.77 o 
  -3   2  13      183.39      176.41      5.91 o 
  -2   2  13      148.98      151.56      5.24 o 
  -1   2  13      227.23      257.43      7.15 o 
   0   2  13      107.74       97.76      4.80 o 
   1   2  13      418.70      413.75      9.21 o 
   2   2  13      781.90      801.56     14.22 o 
   3   2  13       72.63       75.33      5.24 o 
   4   2  13       73.59       78.08      6.62 o 
   5   2  13        8.47        8.85      4.42 o 
   6   2  13      488.53      448.65     12.39 o 
   7   2  13      196.79      212.70     10.73 o 
   8   2  13       76.05       73.65     12.47 o 
   9   2  13       70.31       64.35     12.45 o 
  10   2  13      172.66      151.34     20.92 o 
  11   2  13        7.04       29.91     18.31 o 
  12   2  13        0.06       30.16     39.24 o 
 -14   3  13      396.83      471.17     30.11 o 
 -13   3  13       29.33       46.44     15.15 o 
 -12   3  13       28.69       27.39     15.75 o 
 -11   3  13       50.97       45.02     14.85 o 
 -10   3  13        5.14       13.54      9.82 o 
  -9   3  13      331.80      334.20     15.53 o 
  -8   3  13     1562.62     1438.76     23.59 o 
  -7   3  13      515.68      559.18     14.74 o 
  -6   3  13     2811.63     2686.13     27.01 o 
  -5   3  13     1973.73     1851.77     20.78 o 
  -4   3  13       33.58       45.17      4.13 o 
  -3   3  13      979.14      963.32     13.40 o 
  -2   3  13     1213.20     1186.29     14.27 o 
  -1   3  13       69.05       90.03      4.49 o 
   0   3  13       92.81      168.96      5.77 o 
   1   3  13       87.36       50.49      4.10 o 
   2   3  13      817.02      829.71     15.45 o 
   3   3  13       13.09       20.79      5.90 o 
   4   3  13      596.84      612.28     13.70 o 
   5   3  13      284.21      295.25     10.32 o 
   6   3  13      255.53      259.79     10.29 o 
   7   3  13       13.88       38.52      8.26 o 
   8   3  13       27.22       39.66      8.61 o 
   9   3  13      144.31      130.29     14.72 o 
  10   3  13       22.12       12.05     14.46 o 
  11   3  13       14.69       28.43     23.30 o 
  12   3  13       12.66       21.72     51.89 o 
 -13   4  13        3.58       29.06     17.83 o 
 -12   4  13        2.85       14.77     15.70 o 
 -11   4  13       87.56      109.61     15.54 o 
 -10   4  13        1.69       -0.58     10.00 o 
  -9   4  13      193.47      201.63     13.49 o 
  -8   4  13      152.12      130.67      9.42 o 
  -7   4  13     1237.78     1163.73     19.77 o 
  -6   4  13      202.60      204.42      9.51 o 
  -5   4  13      655.60      654.13     12.94 o 
  -4   4  13       94.36       89.51      5.42 o 
  -3   4  13      100.08      103.09      4.93 o 
  -2   4  13      119.44      123.37      5.23 o 
  -1   4  13       17.66       18.05      2.67 o 
   0   4  13       61.51       72.35      4.33 o 
   1   4  13      944.47      990.75     15.83 o 
   2   4  13      135.67      138.62      6.55 o 
   3   4  13      554.79      559.04     12.40 o 
   4   4  13      260.61      272.39     11.90 o 
   5   4  13      440.01      430.52     14.83 o 
   6   4  13      294.01      312.08     14.96 o 
   7   4  13      135.66      126.34     11.74 o 
   8   4  13        0.01        8.25      7.58 o 
   9   4  13       13.41       20.66     12.21 o 
  10   4  13       76.55       76.05     14.56 o 
  11   4  13        0.02       -2.56     14.97 o 
  12   4  13       13.10       72.61     83.22 o 
 -13   5  13       18.15       46.11     18.18 o 
 -12   5  13       55.85       41.92     33.37 o 
 -11   5  13       38.13       44.84     13.50 o 
 -10   5  13      142.06      136.60     15.43 o 
  -9   5  13      529.54      496.45     18.09 o 
  -8   5  13      365.54      364.28     22.37 o 
  -7   5  13     1054.40     1067.09     22.40 o 
  -6   5  13     1279.45     1245.47     26.39 o 
  -5   5  13     2535.91     2490.81     52.68 o 
  -4   5  13       13.60       15.23      3.53 o 
  -3   5  13     2308.80     2202.50     29.48 o 
  -2   5  13     1324.99     1261.72     14.03 o 
  -1   5  13      469.88      535.30      9.26 o 
   0   5  13       87.92       98.24      4.73 o 
   1   5  13      196.75      189.35      6.86 o 
   2   5  13      639.48      638.65     11.49 o 
   3   5  13      750.84      819.29     15.99 o 
   4   5  13       17.42        9.08      6.09 o 
   5   5  13       17.25       18.65      6.38 o 
   6   5  13      339.44      342.29     15.63 o 
   7   5  13        2.89       -7.19      7.56 o 
   8   5  13       30.09       38.60     16.32 o 
   9   5  13      148.57      150.47     14.89 o 
  10   5  13      257.66      255.06     22.52 o 
  11   5  13        7.85       16.39     25.48 o 
 -13   6  13        3.62        9.26     17.29 o 
 -12   6  13        1.37      -13.17     13.17 o 
 -11   6  13      238.25      263.31     20.70 o 
 -10   6  13      367.55      391.49     19.14 o 
  -9   6  13      737.93      711.46     22.48 o 
  -8   6  13       20.38       26.59      9.69 o 
  -7   6  13      195.77      166.90     11.53 o 
  -6   6  13        0.99        3.10      5.89 o 
  -5   6  13      409.61      382.29     15.06 o 
  -4   6  13      895.97      841.86     19.83 o 
  -3   6  13      104.94      109.01      5.84 o 
  -2   6  13       10.26        3.32      2.75 o 
  -1   6  13       70.87       76.90      4.19 o 
   0   6  13        0.81       -1.02      2.65 o 
   1   6  13      511.02      522.51      9.44 o 
   2   6  13      237.82      241.91      8.56 o 
   3   6  13       70.30       68.60      9.70 o 
   4   6  13      260.47      266.12     11.53 o 
   5   6  13       59.95       76.64      8.36 o 
   6   6  13      133.63      124.00     11.98 o 
   7   6  13      176.15      180.06     17.60 o 
   8   6  13       18.23       13.90     13.26 o 
   9   6  13       10.22       23.79     16.66 o 
  10   6  13       18.62       21.83     15.19 o 
  11   6  13       19.75       18.46     37.42 o 
 -13   7  13        2.30       -2.91     28.13 o 
 -12   7  13       21.76       29.53     13.77 o 
 -11   7  13      120.18      120.91     16.72 o 
 -10   7  13        2.68        7.53      9.05 o 
  -9   7  13       25.81       33.32      8.74 o 
  -8   7  13       96.17       68.18     10.86 o 
  -7   7  13       35.25       34.05      8.76 o 
  -6   7  13     1777.86     1717.67     34.36 o 
  -5   7  13       20.07       27.09      7.67 o 
  -4   7  13     1420.00     1327.67     25.71 o 
  -3   7  13     1035.74     1086.50     17.35 o 
  -2   7  13      626.70      733.82     11.91 o 
  -1   7  13       45.56       64.07      4.35 o 
   0   7  13      309.52      274.57      9.00 o 
   1   7  13     3940.82     3868.74     39.43 o 
   2   7  13     1012.73     1048.30     15.94 o 
   3   7  13       64.26       87.75      8.47 o 
   4   7  13        0.05        1.55      7.44 o 
   5   7  13      100.24       74.82      9.72 o 
   6   7  13      165.37      163.00     13.86 o 
   7   7  13       90.41       95.46     14.21 o 
   8   7  13       96.18      101.09     16.41 o 
   9   7  13        4.78       -2.39     12.67 o 
  10   7  13       44.97       70.32     28.17 o 
  11   7  13        0.34        2.70     12.91 o 
 -12   8  13        3.16        4.20     16.56 o 
 -11   8  13       37.24       35.16     16.23 o 
 -10   8  13       70.01       69.74     11.93 o 
  -9   8  13       16.33        5.29     10.43 o 
  -8   8  13      453.80      477.79     21.44 o 
  -7   8  13      834.67      764.08     24.39 o 
  -6   8  13      405.27      368.74     24.50 o 
  -5   8  13        2.06       -2.36      5.31 o 
  -4   8  13       19.93        1.94      6.61 o 
  -3   8  13        0.83        6.43      5.56 o 
  -2   8  13      128.13       86.91      5.39 o 
  -1   8  13       35.26       26.21      7.77 o 
   0   8  13      114.45      107.17     12.98 o 
   1   8  13      223.15      207.32     15.26 o 
   2   8  13      471.74      474.65     11.71 o 
   3   8  13      726.33      698.27     19.34 o 
   4   8  13      425.31      431.72     22.00 o 
   5   8  13      643.98      545.61     19.42 o 
   6   8  13      279.67      236.97     16.58 o 
   7   8  13        1.82        6.62      9.43 o 
   8   8  13        1.20       10.59     13.02 o 
   9   8  13       24.05       11.45     19.82 o 
  10   8  13       11.76       58.23     36.76 o 
 -12   9  13       11.24        9.01     14.44 o 
 -11   9  13      321.97      308.59     19.99 o 
 -10   9  13       11.33       19.51     10.48 o 
  -9   9  13      160.78      182.13     16.71 o 
  -8   9  13       64.59       55.63     11.10 o 
  -7   9  13       13.19       23.36      8.85 o 
  -6   9  13     1023.67      925.98     26.22 o 
  -5   9  13      210.15      234.91     14.12 o 
  -4   9  13     3015.67     2761.71     43.22 o 
  -3   9  13      229.07      189.39     11.57 o 
  -2   9  13      544.58      557.34     12.60 o 
  -1   9  13       48.66       65.54     10.42 o 
   0   9  13       17.29        7.40      6.90 o 
   1   9  13       18.63       12.85      9.05 o 
   2   9  13        6.80        9.67      4.89 o 
   3   9  13      136.90      130.15     17.73 o 
   4   9  13       54.94       54.10      9.38 o 
   5   9  13       30.77       37.79     13.07 o 
   6   9  13        1.77        7.36      8.09 o 
   7   9  13       52.37       44.33     11.57 o 
   8   9  13      401.01      363.55     25.30 o 
   9   9  13      157.54      184.13     43.97 o 
  10   9  13      255.84      253.73     37.02 o 
 -11  10  13       34.86       30.48     12.44 o 
 -10  10  13      189.20      176.20     18.30 o 
  -9  10  13      391.20      386.40     23.27 o 
  -8  10  13       59.70       62.53     14.27 o 
  -7  10  13       16.46       19.42      9.36 o 
  -6  10  13      169.60      155.58     13.58 o 
  -5  10  13      243.49      218.10     14.25 o 
  -4  10  13       58.69       60.60      8.78 o 
  -3  10  13       41.54       17.12      6.25 o 
  -2  10  13       29.88       17.86      3.94 o 
  -1  10  13      190.82      183.65     17.61 o 
   0  10  13      115.93      122.78     20.25 o 
   1  10  13       11.09       14.09      9.66 o 
   2  10  13      888.47      916.95     33.02 o 
   3  10  13     1147.30     1135.57     25.35 o 
   4  10  13      602.21      626.28     21.18 o 
   5  10  13      167.90      168.65     19.80 o 
   6  10  13        0.36        7.73      8.40 o 
   7  10  13        0.20       -9.10     11.79 o 
   8  10  13       58.76       52.49     14.37 o 
   9  10  13      160.51      237.45     31.53 o 
 -10  11  13       24.49        3.83     14.66 o 
  -9  11  13       53.62       73.38     13.77 o 
  -8  11  13       52.77       50.07     11.93 o 
  -7  11  13        7.50       14.99      9.32 o 
  -6  11  13      324.12      344.01     18.62 o 
  -5  11  13       58.38       72.34     11.48 o 
  -4  11  13      447.79      404.60     22.07 o 
  -3  11  13       52.76       49.33      7.78 o 
  -2  11  13       41.88       29.14     19.94 o 
  -1  11  13       13.72       21.13     10.96 o 
   0  11  13      379.61      370.57     28.87 o 
   1  11  13     2302.87     2278.48     51.85 o 
   2  11  13      494.36      519.53     26.94 o 
   3  11  13       50.64       40.21     24.45 o 
   4  11  13      357.34      366.76     16.92 o 
   5  11  13      173.73      168.04     20.23 o 
   6  11  13       45.09       40.45     10.43 o 
   7  11  13       35.28       25.71     14.96 o 
   8  11  13       19.34       31.20     51.23 o 
  -9  12  13      154.36      177.21     18.35 o 
  -8  12  13      184.71      158.97     16.51 o 
  -7  12  13      567.04      563.97     24.53 o 
  -6  12  13      348.08      343.47     24.45 o 
  -5  12  13      118.44      104.47     21.99 o 
  -4  12  13        0.07        1.53     11.95 o 
  -3  12  13        5.95        9.15      6.44 o 
  -2  12  13        0.64       -9.39      9.39 o 
  -1  12  13      127.42       82.98     21.54 o 
   0  12  13       68.66       54.81     14.63 o 
   1  12  13        1.53       10.93     14.92 o 
   2  12  13       51.79       61.91     19.46 o 
   3  12  13      166.63      148.93     19.80 o 
   4  12  13      412.13      440.87     17.53 o 
   5  12  13      284.10      284.07     23.80 o 
   6  12  13       41.35       81.36     37.58 o 
   7  12  13       30.35       23.99     20.18 o 
  -8  13  13      171.74      181.30     18.18 o 
  -7  13  13       64.80       95.19     16.31 o 
  -6  13  13      487.49      521.28     54.76 o 
  -5  13  13       31.06       33.93     10.82 o 
  -4  13  13       39.59       64.71     11.44 o 
  -3  13  13       41.76       60.61      8.87 o 
  -2  13  13      239.14      211.65     31.10 o 
  -1  13  13       65.59       52.18     20.78 o 
   0  13  13      175.60      140.65     28.18 o 
   1  13  13       11.69       10.44     17.30 o 
   2  13  13      115.22      108.34     18.97 o 
   3  13  13      437.30      462.98     28.86 o 
   4  13  13      105.19       93.73     18.20 o 
   5  13  13       68.35       86.00     30.21 o 
   6  13  13       37.68       28.25     11.08 o 
  -7  14  13       15.46       23.95     12.51 o 
  -6  14  13       10.58        9.46     15.77 o 
  -5  14  13        8.06        8.49      9.37 o 
  -4  14  13        5.50       -4.26     11.42 o 
  -3  14  13       21.73       15.33     16.94 o 
  -2  14  13        0.18       -4.06     12.73 o 
  -1  14  13       23.45        3.82     15.96 o 
   0  14  13       55.33       25.60     18.10 o 
   1  14  13        2.75       13.99     16.08 o 
   2  14  13      174.80      172.17     33.43 o 
   3  14  13      173.59      195.33     24.53 o 
   4  14  13      217.75      277.88     28.76 o 
   5  14  13      191.81      224.29     32.77 o 
  -5  15  13       10.75       21.04     10.87 o 
  -4  15  13       39.22       57.25     10.65 o 
  -3  15  13       73.54       60.98     21.11 o 
  -2  15  13      372.11      349.75     40.07 o 
  -1  15  13        5.07       14.28     17.39 o 
   0  15  13       12.17       13.48     18.47 o 
   1  15  13       45.59       78.24     26.47 o 
   2  15  13        0.42        0.79     18.72 o 
   3  15  13       16.23        0.70     19.09 o 
 -14   0  14        0.82        8.76     73.44 o 
 -13   0  14       25.51       18.45     23.19 o 
 -12   0  14        3.08       -9.15     33.18 o 
 -11   0  14       27.92       15.95     22.12 o 
 -10   0  14      884.03      893.58     29.01 o 
  -9   0  14     4851.02     4725.83     92.06 o 
  -8   0  14     3861.01     3634.96     48.06 o 
  -7   0  14     2992.25     2820.85     37.09 o 
  -6   0  14     6693.06     6532.88     56.82 o 
  -5   0  14      208.97      274.20      9.13 o 
  -4   0  14     2408.34     2091.80     25.03 o 
  -3   0  14      940.99      757.77     17.52 o 
  -2   0  14       45.10       75.48      6.34 o 
  -1   0  14    19017.74    20125.33    179.33 o 
   0   0  14     1185.34     1247.10     22.19 o 
   1   0  14      562.07      628.82     16.27 o 
   2   0  14     2313.51     2284.91     37.62 o 
   3   0  14     3479.88     3421.59     51.24 o 
   4   0  14     1518.22     1536.98     31.02 o 
   5   0  14     1890.68     2012.56     42.70 o 
   6   0  14     1871.93     1715.25     41.20 o 
   7   0  14      139.73      130.77     15.92 o 
   8   0  14       87.58       92.51     15.63 o 
   9   0  14       19.76       -0.20     25.45 o 
  10   0  14       82.54       88.54     42.06 o 
  11   0  14       51.99       66.98     27.94 o 
  12   0  14       55.06       89.70     31.08 o 
 -14   1  14        1.59       35.61     25.52 o 
 -13   1  14       33.48       35.44     18.55 o 
 -12   1  14       12.36        6.84     10.29 o 
 -11   1  14       19.14       19.30     11.49 o 
 -10   1  14        8.90       12.77     12.02 o 
  -9   1  14       84.55       92.40     11.06 o 
  -8   1  14      810.60      724.36     17.19 o 
  -7   1  14      798.53      791.59     15.41 o 
  -6   1  14      214.32      230.19      6.91 o 
  -5   1  14      179.46      248.10      6.79 o 
  -4   1  14      157.84      174.64      7.08 o 
  -3   1  14      159.82      179.55      6.91 o 
  -2   1  14      221.70      221.29      5.90 o 
  -1   1  14      736.74      752.20     11.43 o 
   0   1  14        3.17       11.70      4.30 o 
   1   1  14        8.82        6.26      3.13 o 
   2   1  14     1019.65     1076.34     14.48 o 
   3   1  14      260.70      257.96      7.72 o 
   4   1  14      541.21      487.18     11.70 o 
   5   1  14       83.18       85.39      6.23 o 
   6   1  14     2049.23     1966.68     32.66 o 
   7   1  14      345.52      310.61     15.32 o 
   8   1  14        8.54        4.46      7.00 o 
   9   1  14        5.83       16.83     10.65 o 
  10   1  14       74.57       91.23     27.98 o 
  11   1  14       19.12       56.32     33.94 o 
  12   1  14        0.24       27.45     27.45 o 
 -14   2  14        0.03       -4.88     24.47 o 
 -13   2  14       42.49       32.67     14.10 o 
 -12   2  14       38.98       24.29     16.09 o 
 -11   2  14        0.17        6.49      9.60 o 
 -10   2  14      413.31      417.20     17.88 o 
  -9   2  14     2412.69     2469.22     36.86 o 
  -8   2  14       24.14       18.05      7.48 o 
  -7   2  14      155.75      167.20     10.89 o 
  -6   2  14     2556.77     2432.62     21.92 o 
  -5   2  14      941.19      988.79     12.12 o 
  -4   2  14      737.01      688.63      9.87 o 
  -3   2  14     7242.55     7350.31     48.39 o 
  -2   2  14     2707.41     2999.41     23.98 o 
  -1   2  14     1502.20     1621.50     17.00 o 
   0   2  14     5557.93     5965.16     42.97 o 
   1   2  14     4060.51     4382.91     34.70 o 
   2   2  14     2266.06     2370.29     26.97 o 
   3   2  14     5012.64     5009.80     41.45 o 
   4   2  14      527.45      548.67     12.23 o 
   5   2  14      121.93      117.74      7.83 o 
   6   2  14       10.85       14.56      5.18 o 
   7   2  14      388.35      359.14     15.29 o 
   8   2  14       25.00       33.31     10.01 o 
   9   2  14       57.51       70.66     13.08 o 
  10   2  14        8.87       -6.44     12.31 o 
  11   2  14       44.37       41.65     14.12 o 
  12   2  14       12.73       77.99     56.92 o 
 -14   3  14        0.24       28.30     15.14 o 
 -13   3  14       20.02       20.72     23.97 o 
 -12   3  14      321.20      325.14     24.60 o 
 -11   3  14       71.69       66.74     12.81 o 
 -10   3  14        0.04        5.60      7.31 o 
  -9   3  14      292.95      313.84     20.28 o 
  -8   3  14      951.87      854.69     18.12 o 
  -7   3  14      298.41      299.29     11.82 o 
  -6   3  14      318.39      317.00      9.79 o 
  -5   3  14      727.89      691.87     11.13 o 
  -4   3  14       74.78       86.48      5.35 o 
  -3   3  14      395.81      419.22      9.39 o 
  -2   3  14      306.89      324.46      7.89 o 
  -1   3  14      236.36      241.20      7.75 o 
   0   3  14       44.50       54.00      4.06 o 
   1   3  14       96.30       97.03      5.23 o 
   2   3  14      102.40       97.34      9.06 o 
   3   3  14      972.32      970.03     21.28 o 
   4   3  14        5.22        3.23      3.90 o 
   5   3  14      197.42      182.34      8.81 o 
   6   3  14      103.47      114.37      9.07 o 
   7   3  14      187.42      189.26     11.95 o 
   8   3  14        0.40        2.27      7.11 o 
   9   3  14       13.23       11.20      9.85 o 
  10   3  14       12.29       16.00     20.40 o 
  11   3  14       86.49      120.42     39.06 o 
  12   3  14        1.69      -21.00     22.65 o 
 -13   4  14      209.25      220.47     28.76 o 
 -12   4  14        0.65        9.86     16.14 o 
 -11   4  14      268.21      262.50     23.18 o 
 -10   4  14       90.24       87.06     17.00 o 
  -9   4  14     2463.23     2360.10     42.27 o 
  -8   4  14      273.35      252.25     11.78 o 
  -7   4  14      457.93      509.08     16.78 o 
  -6   4  14     3225.73     3156.27     33.26 o 
  -5   4  14      357.73      379.91     18.58 o 
  -4   4  14      411.92      372.67      9.96 o 
  -3   4  14      128.92      169.22      6.07 o 
  -2   4  14      143.10      171.60      6.49 o 
  -1   4  14       20.51       21.65      3.37 o 
   0   4  14      181.04      247.91      7.01 o 
   1   4  14     2663.10     2545.94     25.82 o 
   2   4  14      888.24      982.01     15.70 o 
   3   4  14     1098.17     1072.77     17.64 o 
   4   4  14      301.52      340.96     11.29 o 
   5   4  14     3722.72     3455.36     45.43 o 
   6   4  14     5377.10     5014.49     70.64 o 
   7   4  14      751.33      701.65     19.30 o 
   8   4  14       83.87      107.29     10.99 o 
   9   4  14        2.58        5.33     10.54 o 
  10   4  14       18.98       25.88     19.14 o 
  11   4  14       43.52       56.26     34.65 o 
 -13   5  14      178.75      198.71     23.99 o 
 -12   5  14      101.32      124.12     24.74 o 
 -11   5  14       40.26       21.96     16.45 o 
 -10   5  14        0.54        0.43      9.36 o 
  -9   5  14        1.48       15.52      8.66 o 
  -8   5  14      281.75      286.94     19.64 o 
  -7   5  14      219.57      230.43     17.25 o 
  -6   5  14      334.75      316.28     14.74 o 
  -5   5  14      151.24      167.42     12.56 o 
  -4   5  14      945.03      905.43     14.64 o 
  -3   5  14      704.90      717.76     11.79 o 
  -2   5  14      435.12      428.24      9.15 o 
  -1   5  14        1.11        1.42      2.50 o 
   0   5  14        6.96        2.25      2.64 o 
   1   5  14       61.66       43.22      4.38 o 
   2   5  14        3.68       -3.69      3.74 o 
   3   5  14      199.92      185.43     10.05 o 
   4   5  14      282.39      254.16     11.63 o 
   5   5  14      307.34      300.47     12.91 o 
   6   5  14      168.90      146.21     11.96 o 
   7   5  14        7.09        3.50      7.60 o 
   8   5  14       13.30       22.92      9.69 o 
   9   5  14        0.01       12.20     12.04 o 
  10   5  14       99.72      134.39     60.41 o 
  11   5  14        0.17       20.35     20.05 o 
 -13   6  14      286.39      379.38     29.44 o 
 -12   6  14      210.24      240.25     21.03 o 
 -11   6  14       84.28       56.08     14.15 o 
 -10   6  14       36.60       34.76     12.05 o 
  -9   6  14      462.96      475.69     19.28 o 
  -8   6  14      366.75      326.53     15.35 o 
  -7   6  14      113.59      143.81     11.76 o 
  -6   6  14      545.22      583.12     18.72 o 
  -5   6  14       93.59       98.37      9.49 o 
  -4   6  14     1482.52     1438.45     26.62 o 
  -3   6  14     1867.47     1946.27     27.08 o 
  -2   6  14      244.18      259.32      7.67 o 
  -1   6  14      802.97      856.72     13.95 o 
   0   6  14      154.61      160.13      7.34 o 
   1   6  14     2378.10     2452.66     26.18 o 
   2   6  14      148.40      153.87      6.75 o 
   3   6  14     1551.76     1548.11     24.42 o 
   4   6  14      924.89      900.84     21.62 o 
   5   6  14      185.91      180.63     11.45 o 
   6   6  14      257.09      266.76     17.32 o 
   7   6  14       42.89       56.02     12.55 o 
   8   6  14      148.03      136.01     20.94 o 
   9   6  14       86.98      100.40     19.15 o 
  10   6  14       25.70       35.74     13.83 o 
  11   6  14        0.23       62.18     51.24 o 
 -12   7  14       10.07       -2.34     13.96 o 
 -11   7  14       39.52       49.54     22.67 o 
 -10   7  14       59.23       46.77     12.42 o 
  -9   7  14       25.50       23.01      9.80 o 
  -8   7  14        1.03        9.00      7.46 o 
  -7   7  14        3.41        4.37     15.78 o 
  -6   7  14        7.74       15.11      6.97 o 
  -5   7  14      539.21      502.72     22.98 o 
  -4   7  14     1235.19     1146.36     24.09 o 
  -3   7  14       25.30       16.87      5.14 o 
  -2   7  14        0.82       -1.49      4.87 o 
  -1   7  14      163.73      193.83      7.04 o 
   0   7  14      208.01      175.17      6.65 o 
   1   7  14     1777.56     1636.91     19.58 o 
   2   7  14      207.37      206.87     15.20 o 
   3   7  14        4.18        4.99      6.14 o 
   4   7  14       31.53       27.18      7.29 o 
   5   7  14        0.11       -2.62      6.41 o 
   6   7  14      172.82      166.70     18.60 o 
   7   7  14       22.01       40.91     12.55 o 
   8   7  14        1.00       25.09     12.33 o 
   9   7  14      172.72      183.09     21.14 o 
  10   7  14        4.28        4.33     12.88 o 
 -12   8  14        0.16       -1.73     12.56 o 
 -11   8  14       12.05        8.17     10.42 o 
 -10   8  14      276.65      264.97     17.81 o 
  -9   8  14      938.98      883.16     29.02 o 
  -8   8  14      337.97      350.70     27.24 o 
  -7   8  14      220.51      214.82     15.05 o 
  -6   8  14     2056.20     1972.50     38.23 o 
  -5   8  14      267.39      207.12     19.72 o 
  -4   8  14     1372.55     1372.18     28.57 o 
  -3   8  14      721.60      708.11     18.48 o 
  -2   8  14      214.14      229.12      7.96 o 
  -1   8  14     1370.17     1235.53     21.31 o 
   0   8  14      430.98      356.19     20.01 o 
   1   8  14       70.09       48.82      5.66 o 
   2   8  14     1004.02     1009.68     15.17 o 
   3   8  14      322.44      345.67     14.33 o 
   4   8  14      888.57      876.88     24.41 o 
   5   8  14      414.24      384.47     18.47 o 
   6   8  14      449.09      411.04     20.04 o 
   7   8  14       71.47       80.57     14.25 o 
   8   8  14      148.04      159.30     19.27 o 
   9   8  14      136.25      159.86     20.32 o 
  10   8  14       27.25       66.70     52.30 o 
 -11   9  14      100.62       79.46     13.61 o 
 -10   9  14       67.41       56.09     12.35 o 
  -9   9  14        5.18        7.34      9.32 o 
  -8   9  14       15.29       10.32      9.11 o 
  -7   9  14       17.34       13.75     11.81 o 
  -6   9  14      233.35      254.64     23.21 o 
  -5   9  14       53.37       51.45      8.74 o 
  -4   9  14      615.71      574.80     19.09 o 
  -3   9  14     1698.39     1562.84     29.76 o 
  -2   9  14      294.73      248.25      8.93 o 
  -1   9  14      937.55      963.68     28.02 o 
   0   9  14      967.04      945.70     29.58 o 
   1   9  14      283.76      264.98     18.99 o 
   2   9  14      201.32      183.56     13.60 o 
   3   9  14       52.01       62.97      9.87 o 
   4   9  14       65.41       49.23      8.94 o 
   5   9  14      207.39      211.69     19.29 o 
   6   9  14      108.84      118.27     17.73 o 
   7   9  14        0.12       -6.54     29.78 o 
   8   9  14        1.18        0.16     26.53 o 
   9   9  14       31.50       44.39     16.19 o 
 -11  10  14       28.47       22.92     11.96 o 
 -10  10  14      189.96      206.30     19.12 o 
  -9  10  14      297.39      304.75     20.61 o 
  -8  10  14       58.43       67.12     18.68 o 
  -7  10  14       11.63       12.62     16.08 o 
  -6  10  14      519.71      549.24     27.16 o 
  -5  10  14        3.15        2.64      7.18 o 
  -4  10  14       57.84       48.33      8.93 o 
  -3  10  14      103.60      100.77      9.61 o 
  -2  10  14       36.55       32.88      4.95 o 
  -1  10  14      638.25      618.44     32.33 o 
   0  10  14      358.13      371.45     26.08 o 
   1  10  14       66.42       97.74     14.77 o 
   2  10  14     1038.90     1153.55     37.42 o 
   3  10  14      571.14      637.89     19.07 o 
   4  10  14        1.30       12.04      8.34 o 
   5  10  14       10.52       12.73      9.05 o 
   6  10  14      109.72      111.46     14.18 o 
   7  10  14      156.89      146.81     24.94 o 
   8  10  14      253.55      275.31     23.44 o 
   9  10  14       16.08       48.41     39.46 o 
 -10  11  14       28.42       13.14     11.50 o 
  -9  11  14       10.13        9.21     24.70 o 
  -8  11  14        1.89       -8.93      8.93 o 
  -7  11  14      706.26      675.76     36.44 o 
  -6  11  14      315.49      296.07     17.83 o 
  -5  11  14       19.18       19.88      8.44 o 
  -4  11  14       18.18       29.61      7.75 o 
  -3  11  14      140.91      101.72     12.17 o 
  -2  11  14       56.86       28.64     27.58 o 
  -1  11  14      348.73      378.63     22.08 o 
   0  11  14      903.26      826.61     30.81 o 
   1  11  14      838.29      827.88     31.42 o 
   2  11  14      718.37      741.31     31.25 o 
   3  11  14       19.88       37.20     13.55 o 
   4  11  14      148.92      148.16     12.26 o 
   5  11  14        0.76       -0.40     10.76 o 
   6  11  14        0.02        9.69     13.33 o 
   7  11  14        9.35       18.15     16.47 o 
   8  11  14       34.05       63.50     50.76 o 
  -9  12  14      534.00      549.81     26.32 o 
  -8  12  14       22.80       14.80     10.11 o 
  -7  12  14       44.41       54.94     11.74 o 
  -6  12  14      613.63      584.35     25.35 o 
  -5  12  14        2.50        3.37      7.81 o 
  -4  12  14      262.88      243.89     14.89 o 
  -3  12  14       99.90       81.18      9.98 o 
  -2  12  14       21.67       17.91     11.11 o 
  -1  12  14      678.38      653.41     30.27 o 
   0  12  14       87.51       61.82     15.00 o 
   1  12  14      176.84      162.23     33.54 o 
   2  12  14        7.59       27.15     16.79 o 
   3  12  14      579.75      587.92     30.83 o 
   4  12  14        0.23       21.62     14.54 o 
   5  12  14        4.08       12.38     18.78 o 
   6  12  14      241.10      243.78     44.57 o 
   7  12  14      160.39      176.68     37.77 o 
  -8  13  14        0.82       11.75     10.81 o 
  -7  13  14      225.13      234.31     22.72 o 
  -6  13  14      202.90      228.74     41.47 o 
  -5  13  14      123.94      119.12     15.46 o 
  -4  13  14       79.63       58.49     33.09 o 
  -3  13  14       36.46       79.05     22.62 o 
  -2  13  14       83.13      106.36     25.19 o 
  -1  13  14       92.94       68.63     22.78 o 
   0  13  14      114.64      133.54     28.49 o 
   1  13  14       11.20        1.99     12.81 o 
   2  13  14        9.11       10.29     14.35 o 
   3  13  14        6.45       25.72     43.62 o 
   4  13  14       29.02       45.94     38.63 o 
   5  13  14       48.22       51.90     35.25 o 
   6  13  14        0.62        0.07      9.93 o 
  -7  14  14       10.51       22.81     12.38 o 
  -6  14  14       55.55       65.37     15.17 o 
  -5  14  14       10.92       15.37      9.84 o 
  -4  14  14        4.50        1.16      7.07 o 
  -3  14  14       77.25       53.19     21.62 o 
  -2  14  14      217.07      179.88     31.52 o 
  -1  14  14       12.87       16.55     17.22 o 
   0  14  14        0.49        6.99     16.08 o 
   1  14  14        0.74        1.00     17.46 o 
   2  14  14      252.16      201.41     41.08 o 
   3  14  14      179.24      208.58     35.00 o 
   4  14  14       35.09       36.85     18.86 o 
   5  14  14       29.54       34.57     27.72 o 
  -5  15  14       62.88       62.18     12.92 o 
  -4  15  14      314.22      205.97     33.92 o 
  -3  15  14      444.97      392.33     42.13 o 
  -2  15  14      307.89      313.92     38.99 o 
  -1  15  14      162.02      140.73     29.89 o 
   0  15  14       45.08       72.22     25.38 o 
   1  15  14       87.60      142.11     31.58 o 
   2  15  14      102.00       72.21     26.77 o 
   3  15  14       35.14       14.21     16.38 o 
 -14   1  15       18.58      -21.61     21.61 o 
 -13   1  15       79.05       79.83     20.24 o 
 -12   1  15        0.04        5.97     12.96 o 
 -11   1  15        4.67       18.52     11.28 o 
 -10   1  15      482.59      489.04     23.42 o 
  -9   1  15      348.91      351.88     16.03 o 
  -8   1  15      636.06      694.92     17.37 o 
  -7   1  15       85.79       93.19      7.62 o 
  -6   1  15      453.25      425.27      9.96 o 
  -5   1  15      629.89      600.32     10.00 o 
  -4   1  15     1483.73     1468.67     15.51 o 
  -3   1  15    19151.29    19052.71    116.28 o 
  -2   1  15     5373.09     5957.32     37.74 o 
  -1   1  15     4176.96     4084.93     33.07 o 
   0   1  15     3474.64     3444.94     30.17 o 
   1   1  15     9514.10     9726.21     65.63 o 
   2   1  15     7394.46     7342.05     55.23 o 
   3   1  15     1809.98     1827.62     21.04 o 
   4   1  15       30.18       24.80      4.70 o 
   5   1  15      244.19      251.45     16.40 o 
   6   1  15      607.67      581.06     18.22 o 
   7   1  15        0.07       20.38      7.51 o 
   8   1  15       25.88       20.80      7.86 o 
   9   1  15        8.23       13.87     13.22 o 
  10   1  15       57.11       76.55     19.35 o 
  11   1  15      587.99      579.69     40.90 o 
 -14   2  15       34.31       34.04     24.69 o 
 -13   2  15       12.65       14.14     23.86 o 
 -12   2  15       12.63       36.30     15.52 o 
 -11   2  15      141.07      152.97     12.82 o 
 -10   2  15        4.00       14.68      8.87 o 
  -9   2  15       19.61        9.60      7.82 o 
  -8   2  15      363.53      368.33     15.62 o 
  -7   2  15       39.78       47.11      6.55 o 
  -6   2  15       84.54       87.51      6.17 o 
  -5   2  15      190.56      152.39      5.85 o 
  -4   2  15       29.91       28.83      3.85 o 
  -3   2  15        1.33        0.70      2.96 o 
  -2   2  15       11.63       21.54      3.09 o 
  -1   2  15      437.15      415.77      9.06 o 
   0   2  15        0.67        4.08      3.47 o 
   1   2  15     1020.14      989.43     15.23 o 
   2   2  15      344.58      332.38     13.41 o 
   3   2  15       50.06       74.53      5.77 o 
   4   2  15      229.50      239.64      9.15 o 
   5   2  15      157.44      150.77      8.31 o 
   6   2  15      211.00      235.55     10.07 o 
   7   2  15        5.16       12.36      6.76 o 
   8   2  15        6.19       12.59     10.16 o 
   9   2  15        6.41       -1.42     10.02 o 
  10   2  15        5.75       45.76     13.29 o 
  11   2  15       80.11      104.56     22.63 o 
 -14   3  15        8.59       27.05     20.19 o 
 -13   3  15      269.02      277.76     26.63 o 
 -12   3  15      217.56      226.36     21.78 o 
 -11   3  15       26.16       25.98     11.80 o 
 -10   3  15      281.55      288.49     15.82 o 
  -9   3  15      135.75      122.39     11.69 o 
  -8   3  15     2183.80     2271.37     32.10 o 
  -7   3  15       36.10       25.94      7.48 o 
  -6   3  15     1577.07     1508.67     20.82 o 
  -5   3  15       25.74       29.66      4.35 o 
  -4   3  15     2078.52     2135.86     22.27 o 
  -3   3  15      188.07      194.52      7.67 o 
  -2   3  15      118.03      108.79      5.68 o 
  -1   3  15     3103.73     2797.96     25.15 o 
   0   3  15      435.02      433.11      9.35 o 
   1   3  15      854.39     1004.11     16.82 o 
   2   3  15     4781.92     4708.11     44.59 o 
   3   3  15      511.73      522.10     13.58 o 
   4   3  15      356.63      354.71     15.09 o 
   5   3  15       55.76       57.28      6.55 o 
   6   3  15        5.22       -2.94      5.58 o 
   7   3  15      138.86      135.95     10.90 o 
   8   3  15      138.86      136.55     13.94 o 
   9   3  15       37.50       17.19     10.97 o 
  10   3  15        0.45       10.17     11.02 o 
  11   3  15      392.87      436.70     47.19 o 
 -13   4  15      142.02      131.25     21.69 o 
 -12   4  15      104.17      116.35     19.85 o 
 -11   4  15        8.23        9.49     16.62 o 
 -10   4  15        4.54       -1.71      8.80 o 
  -9   4  15      164.62      150.73     15.11 o 
  -8   4  15       37.22       31.36      7.05 o 
  -7   4  15      950.74      906.97     18.01 o 
  -6   4  15       24.54       31.76      6.64 o 
  -5   4  15     1098.72     1091.05     19.97 o 
  -4   4  15        2.74       -3.18      3.18 o 
  -3   4  15      220.38      237.55      7.65 o 
  -2   4  15      134.78      129.98      5.63 o 
  -1   4  15      313.97      327.94      8.19 o 
   0   4  15       38.64       38.03      4.30 o 
   1   4  15       10.09        4.03      3.84 o 
   2   4  15        0.19       -1.58      3.37 o 
   3   4  15       91.73       92.54      7.75 o 
   4   4  15      648.18      618.70     17.50 o 
   5   4  15      340.98      351.09     15.00 o 
   6   4  15      392.98      382.13     17.95 o 
   7   4  15       10.24       12.19      7.42 o 
   8   4  15      133.81      139.01     21.75 o 
   9   4  15        0.01       11.66     10.04 o 
  10   4  15        8.43       10.18     21.66 o 
  11   4  15       34.19       34.25     32.85 o 
 -13   5  15      299.23      313.68     43.74 o 
 -12   5  15     1061.62     1049.01     64.50 o 
 -11   5  15      121.63       96.90     15.42 o 
 -10   5  15      395.01      392.77     22.94 o 
  -9   5  15       28.18       16.42      9.47 o 
  -8   5  15     2538.14     2505.00     37.35 o 
  -7   5  15        0.01        0.23      8.33 o 
  -6   5  15     3360.91     3267.09     37.13 o 
  -5   5  15       41.20       52.01      6.90 o 
  -4   5  15      102.25      113.57     11.03 o 
  -3   5  15     1632.83     1635.60     18.69 o 
  -2   5  15     3377.31     3425.05     40.19 o 
  -1   5  15     7294.73     7162.60     47.73 o 
   0   5  15      309.26      298.85      8.42 o 
   1   5  15     3212.34     3143.48     32.50 o 
   2   5  15     1186.00     1134.74     21.05 o 
   3   5  15      477.52      484.25     14.59 o 
   4   5  15      737.70      751.98     18.24 o 
   5   5  15        1.30       11.18      7.35 o 
   6   5  15       11.93        5.79     10.78 o 
   7   5  15        2.31       11.07      8.83 o 
   8   5  15       80.53      100.40     21.83 o 
   9   5  15       33.42       16.28     10.55 o 
  10   5  15       22.21       24.02     21.52 o 
  11   5  15       39.48      102.21     49.19 o 
 -13   6  15       13.23       36.71     18.63 o 
 -12   6  15        2.75       -9.29     13.16 o 
 -11   6  15        0.59       31.17     12.50 o 
 -10   6  15        1.61        3.37     12.86 o 
  -9   6  15        0.95       -0.94      8.20 o 
  -8   6  15       33.48       22.90      8.16 o 
  -7   6  15       13.07       19.96      7.73 o 
  -6   6  15       17.66       12.25      9.54 o 
  -5   6  15        1.54        8.79      6.46 o 
  -4   6  15       12.25        7.10      8.75 o 
  -3   6  15      132.53      151.03      9.72 o 
  -2   6  15      118.79      129.26      6.15 o 
  -1   6  15      105.50      112.14      5.62 o 
   0   6  15        2.40        6.08      3.48 o 
   1   6  15        0.42        4.66      4.65 o 
   2   6  15        2.44        0.00      4.51 o 
   3   6  15        7.16        6.05      5.74 o 
   4   6  15      429.80      388.17     15.12 o 
   5   6  15        0.78       10.45      6.44 o 
   6   6  15       25.86       12.23      8.33 o 
   7   6  15      357.00      351.28     39.66 o 
   8   6  15       38.62       21.45     23.32 o 
   9   6  15       36.72       31.04     13.20 o 
  10   6  15        8.62        8.26     18.82 o 
  11   6  15        4.29       -9.18     18.13 o 
 -12   7  15       64.69       46.39     14.86 o 
 -11   7  15        2.43        2.19     14.77 o 
 -10   7  15      401.34      381.63     19.66 o 
  -9   7  15       16.05       19.07      9.15 o 
  -8   7  15      243.39      244.86     16.73 o 
  -7   7  15       41.08       61.67     10.20 o 
  -6   7  15     1998.24     1868.54     36.76 o 
  -5   7  15      819.82      859.77     24.54 o 
  -4   7  15     3637.38     3487.75     46.43 o 
  -3   7  15        0.42        0.11      6.53 o 
  -2   7  15        0.81        1.92      3.73 o 
  -1   7  15     3171.33     3052.51     32.70 o 
   0   7  15      713.52      751.13     13.98 o 
   1   7  15        0.00        0.91      3.88 o 
   2   7  15      876.05      797.88     16.37 o 
   3   7  15      199.74      192.94     11.91 o 
   4   7  15      430.06      446.68     17.15 o 
   5   7  15        0.09        5.78      6.51 o 
   6   7  15      166.36      148.16     16.02 o 
   7   7  15      156.13      165.93     17.85 o 
   8   7  15      229.18      221.81     33.83 o 
   9   7  15      152.19      150.28     24.97 o 
  10   7  15        0.97       42.43     30.83 o 
 -12   8  15       28.83       17.09     14.80 o 
 -11   8  15       23.92       20.26     19.15 o 
 -10   8  15      163.45      167.02     15.96 o 
  -9   8  15      444.92      418.02     21.50 o 
  -8   8  15     1188.95     1169.56     32.18 o 
  -7   8  15       37.46       28.02      9.36 o 
  -6   8  15        0.99        3.48      6.68 o 
  -5   8  15        3.49       -2.04      5.91 o 
  -4   8  15      122.03      112.23     12.79 o 
  -3   8  15       82.47       80.14      8.63 o 
  -2   8  15       68.46       57.80      7.17 o 
  -1   8  15       29.92       30.97      4.85 o 
   0   8  15      148.49      131.42     17.95 o 
   1   8  15      464.77      450.29     12.09 o 
   2   8  15      326.98      329.04     10.68 o 
   3   8  15      323.27      318.96     15.15 o 
   4   8  15      431.69      371.86     17.28 o 
   5   8  15      366.14      371.51     18.62 o 
   6   8  15        4.17        1.84     13.10 o 
   7   8  15       73.10      102.35     16.06 o 
   8   8  15       69.05       79.91     20.95 o 
   9   8  15       18.14       38.86     22.29 o 
  10   8  15       48.34      102.75     58.46 o 
 -11   9  15       13.74        8.98     10.88 o 
 -10   9  15       75.07       66.86     13.34 o 
  -9   9  15       92.93       82.83     12.86 o 
  -8   9  15      134.06      133.54     15.78 o 
  -7   9  15       80.47       63.47     11.09 o 
  -6   9  15       72.65       66.27     10.12 o 
  -5   9  15       74.01       87.51     10.70 o 
  -4   9  15        7.59       16.65      6.75 o 
  -3   9  15     2908.87     2918.99     43.62 o 
  -2   9  15      900.79      834.19     23.14 o 
  -1   9  15      183.41      213.85     17.40 o 
   0   9  15       48.78       70.65     13.53 o 
   1   9  15     1319.04     1291.56     37.55 o 
   2   9  15     3822.06     3751.42     41.72 o 
   3   9  15     1178.80     1102.78     28.65 o 
   4   9  15       61.20       79.51     15.33 o 
   5   9  15       13.44       29.00     11.65 o 
   6   9  15      275.13      229.80     27.35 o 
   7   9  15       13.43       23.34     13.85 o 
   8   9  15       81.42      110.91     30.09 o 
   9   9  15       65.07       68.48     68.98 o 
 -11  10  15        1.38        1.95     10.31 o 
 -10  10  15       68.14       56.90     13.89 o 
  -9  10  15       96.81       98.31     14.41 o 
  -8  10  15      231.03      255.75     21.68 o 
  -7  10  15      337.72      308.77     18.53 o 
  -6  10  15      474.25      466.53     26.60 o 
  -5  10  15       68.54       70.17     10.00 o 
  -4  10  15      192.11      204.51     13.59 o 
  -3  10  15       87.84       79.53      9.04 o 
  -2  10  15      195.55      175.90     14.84 o 
  -1  10  15      469.21      475.77     25.52 o 
   0  10  15      715.57      661.50     24.09 o 
   1  10  15     2412.59     2193.11     58.25 o 
   2  10  15      690.65      726.44     31.12 o 
   3  10  15      266.30      275.14     13.60 o 
   4  10  15        0.52        5.01      9.22 o 
   5  10  15       25.44       19.90      9.64 o 
   6  10  15       39.27       36.20     10.97 o 
   7  10  15       49.24      129.49     27.98 o 
   8  10  15       11.59       44.33     17.40 o 
   9  10  15      129.09      406.78     57.88 o 
 -10  11  15       45.48       41.36     13.26 o 
  -9  11  15       37.74       29.50     11.65 o 
  -8  11  15       19.39       36.67     11.82 o 
  -7  11  15       24.64       16.40      9.49 o 
  -6  11  15      295.28      297.50     17.93 o 
  -5  11  15      237.33      225.04     15.72 o 
  -4  11  15     1102.26     1061.72     27.61 o 
  -3  11  15       53.26       46.22      8.06 o 
  -2  11  15       10.76       26.91     12.59 o 
  -1  11  15      818.32      828.32     30.96 o 
   0  11  15      264.00      241.65     25.20 o 
   1  11  15       23.23       42.48     14.89 o 
   2  11  15      100.83       90.04     25.42 o 
   3  11  15      229.86      283.75     33.69 o 
   4  11  15       57.17       52.87     10.64 o 
   5  11  15        0.79        9.02      7.80 o 
   6  11  15      187.26      187.50     21.50 o 
   7  11  15       40.00       54.07     27.98 o 
   8  11  15        0.92       29.58     34.74 o 
  -9  12  15       50.95       39.29     12.72 o 
  -8  12  15      304.77      288.04     20.01 o 
  -7  12  15      443.49      481.62     23.34 o 
  -6  12  15       59.29       77.85     12.31 o 
  -5  12  15       20.57       35.49      9.68 o 
  -4  12  15       60.69       59.83      9.56 o 
  -3  12  15       63.53       50.60     16.81 o 
  -2  12  15        7.80       -0.71     10.76 o 
  -1  12  15       60.81       51.26     13.76 o 
   0  12  15       27.74       33.00     13.52 o 
   1  12  15       68.69       59.28     14.13 o 
   2  12  15      155.34      196.26     22.85 o 
   3  12  15      234.79      265.14     23.69 o 
   4  12  15      272.99      283.05     43.51 o 
   5  12  15       97.15      104.55     20.08 o 
   6  12  15       71.00       75.68     12.27 o 
   7  12  15      109.65      105.74     32.45 o 
  -8  13  15      125.01      118.37     23.40 o 
  -7  13  15       68.56       65.63     13.33 o 
  -6  13  15      276.53      302.64     19.40 o 
  -5  13  15       10.42       13.20      8.64 o 
  -4  13  15        8.91       14.09      7.72 o 
  -3  13  15      380.32      424.63     41.53 o 
  -2  13  15        8.22        4.84     12.39 o 
  -1  13  15      149.36      165.06     20.85 o 
   0  13  15       24.49       31.36     14.55 o 
   1  13  15        0.05      -14.49     14.49 o 
   2  13  15      215.06      201.51     22.91 o 
   3  13  15      200.68      235.47     34.81 o 
   4  13  15       60.01       61.75     29.24 o 
   5  13  15       13.02       50.62     52.34 o 
   6  13  15      115.58      122.80     36.88 o 
  -7  14  15      107.10      109.47     18.13 o 
  -6  14  15       71.30       88.13     15.65 o 
  -5  14  15      389.16      473.12     25.29 o 
  -4  14  15        8.16       11.01      7.75 o 
  -3  14  15       72.91       79.77     24.59 o 
  -2  14  15       16.07       13.75     18.35 o 
  -1  14  15        1.30        2.89     16.70 o 
   0  14  15        7.61       -3.18     16.45 o 
   1  14  15        3.90        8.01     14.58 o 
   2  14  15        3.71        1.59     14.98 o 
   3  14  15       12.56       22.88     16.78 o 
   4  14  15       88.96       57.02     19.69 o 
  -4  15  15      187.53      140.13     30.74 o 
  -3  15  15        4.02       22.92     19.33 o 
  -2  15  15       36.50       28.12     17.61 o 
  -1  15  15      247.98      237.37     36.32 o 
   0  15  15       14.15        2.31     16.65 o 
   1  15  15        6.88        9.62     18.98 o 
   2  15  15       38.17       32.60     16.90 o 
 -14   0  16       13.14      -32.27     68.46 o 
 -13   0  16      180.74      210.58     49.10 o 
 -12   0  16        7.04       19.05     45.30 o 
 -11   0  16      181.03      152.33     46.63 o 
 -10   0  16      156.59      193.27     29.42 o 
  -9   0  16     1272.78     1224.24     28.64 o 
  -8   0  16     5311.40     5100.09     68.76 o 
  -7   0  16      881.55      941.92     21.79 o 
  -6   0  16      212.98      224.81      9.56 o 
  -5   0  16      237.66      199.26      9.21 o 
  -4   0  16      148.93      203.21      8.14 o 
  -3   0  16    26946.33    26867.59    225.71 o 
  -2   0  16      120.65      126.32      8.12 o 
  -1   0  16    12572.02    13414.99    127.33 o 
   0   0  16     1847.17     2105.51     32.30 o 
   1   0  16    14270.82    15671.58    164.25 o 
   2   0  16    21254.79    22737.76    230.98 o 
   3   0  16     4001.56     4432.49     63.10 o 
   4   0  16     1709.31     1684.80     36.23 o 
   5   0  16      184.43      166.97     15.23 o 
   6   0  16     1603.08     1545.66     40.37 o 
   7   0  16        4.56        3.33      8.90 o 
   8   0  16       20.95       47.78     12.96 o 
   9   0  16        8.52       39.74     14.34 o 
  10   0  16      194.81      243.39     35.75 o 
  11   0  16       68.29      123.55     30.83 o 
 -14   1  16       73.30       36.96     24.96 o 
 -13   1  16        6.89      -21.27     21.27 o 
 -12   1  16        0.02       -5.20     15.80 o 
 -11   1  16       50.95       65.87     12.58 o 
 -10   1  16       34.39       34.58     11.10 o 
  -9   1  16      159.83      163.82     12.47 o 
  -8   1  16       47.26       33.73      8.69 o 
  -7   1  16      398.44      386.88     14.57 o 
  -6   1  16      189.70      203.14      7.80 o 
  -5   1  16       10.81        4.36      3.30 o 
  -4   1  16      423.54      498.03     11.50 o 
  -3   1  16      522.78      551.13     10.01 o 
  -2   1  16       73.90       73.33      4.43 o 
  -1   1  16      155.03      178.96      6.09 o 
   0   1  16        0.34        8.14      3.15 o 
   1   1  16      109.00      142.26      8.19 o 
   2   1  16       17.76       29.85      4.37 o 
   3   1  16      120.97      141.26      6.61 o 
   4   1  16       34.74       45.72      7.05 o 
   5   1  16        0.37        0.86      6.31 o 
   6   1  16       32.34       30.26      7.31 o 
   7   1  16        1.69        7.51      7.18 o 
   8   1  16        0.12        7.80      7.88 o 
   9   1  16        0.77       -2.11     13.81 o 
  10   1  16        1.62        6.28     16.12 o 
  11   1  16       48.82       92.82     23.55 o 
 -14   2  16        2.20       -3.85     19.06 o 
 -13   2  16       16.21      -12.73     23.42 o 
 -12   2  16      167.02      201.15     20.46 o 
 -11   2  16      396.08      467.21     21.21 o 
 -10   2  16        9.35        2.41      8.99 o 
  -9   2  16      242.30      263.62     14.58 o 
  -8   2  16     1827.90     1763.25     30.14 o 
  -7   2  16     1469.27     1419.52     23.34 o 
  -6   2  16       10.83       12.93      4.54 o 
  -5   2  16     1229.05     1281.01     15.07 o 
  -4   2  16     2564.05     2760.42     23.30 o 
  -3   2  16     3054.34     2931.04     23.70 o 
  -2   2  16      307.32      381.72      7.94 o 
  -1   2  16     5446.98     5261.09     38.87 o 
   0   2  16     1201.98     1211.73     16.25 o 
   1   2  16      411.04      381.44     10.00 o 
   2   2  16      240.71      236.94      9.09 o 
   3   2  16     1507.96     1434.05     20.06 o 
   4   2  16      488.27      472.73     12.30 o 
   5   2  16      419.64      420.18     14.49 o 
   6   2  16      793.72      813.00     20.60 o 
   7   2  16      206.74      210.73     13.74 o 
   8   2  16      286.95      255.20     17.98 o 
   9   2  16        3.23        9.13     10.98 o 
  10   2  16       86.95      115.72     27.23 o 
  11   2  16      265.43      324.88     38.24 o 
 -13   3  16       67.42       50.00     24.58 o 
 -12   3  16       26.20       52.16     17.09 o 
 -11   3  16        1.72       -4.08     10.30 o 
 -10   3  16        2.27        1.52      8.09 o 
  -9   3  16       50.66       35.92     10.40 o 
  -8   3  16      307.96      307.92     13.63 o 
  -7   3  16      157.06      142.66      9.39 o 
  -6   3  16       23.76       28.77      5.40 o 
  -5   3  16        4.52        0.63      3.31 o 
  -4   3  16      933.66      928.81     14.15 o 
  -3   3  16      148.72      139.59      8.03 o 
  -2   3  16      167.21      191.35      7.11 o 
  -1   3  16      133.96      111.76      6.28 o 
   0   3  16     1040.81     1061.15     15.12 o 
   1   3  16      153.72      141.10     10.77 o 
   2   3  16       51.50       65.21      6.53 o 
   3   3  16       12.77       20.24      5.40 o 
   4   3  16      147.05      142.20      9.35 o 
   5   3  16        2.50        0.85      4.67 o 
   6   3  16      135.97      142.12     10.36 o 
   7   3  16      164.67      184.03     11.71 o 
   8   3  16       43.68       37.28     15.12 o 
   9   3  16        8.41       13.81     10.72 o 
  10   3  16       63.21       83.35     20.50 o 
  11   3  16       14.43       12.14     14.28 o 
 -13   4  16       55.10       60.02     19.06 o 
 -12   4  16      469.95      549.47     30.90 o 
 -11   4  16     1053.24     1150.30     32.52 o 
 -10   4  16      104.52       97.12     13.90 o 
  -9   4  16      229.62      213.46     18.23 o 
  -8   4  16       13.47       20.33      6.67 o 
  -7   4  16       76.48       76.13      7.93 o 
  -6   4  16       82.16      102.60      8.45 o 
  -5   4  16     3797.63     3776.33     40.93 o 
  -4   4  16        0.47        3.30      4.07 o 
  -3   4  16     1739.66     1738.71     21.53 o 
  -2   4  16      505.10      453.91     10.65 o 
  -1   4  16      159.51      180.78      6.81 o 
   0   4  16     2215.59     2282.06     24.75 o 
   1   4  16     3099.86     3178.68     31.42 o 
   2   4  16     1549.42     1414.13     22.04 o 
   3   4  16      194.61      180.86      9.67 o 
   4   4  16     3028.81     3026.29     52.36 o 
   5   4  16      919.51      861.22     22.07 o 
   6   4  16      366.79      362.69     17.56 o 
   7   4  16      942.83      869.05     21.73 o 
   8   4  16      289.69      306.74     15.48 o 
   9   4  16        0.91        3.25     12.15 o 
  10   4  16        7.41       17.85     18.20 o 
  11   4  16        0.34       46.65     31.36 o 
 -13   5  16      101.36       62.59     40.77 o 
 -12   5  16       12.89       19.29     13.24 o 
 -11   5  16      374.30      349.82     35.72 o 
 -10   5  16      162.21      190.92     17.25 o 
  -9   5  16        0.13        2.44      9.35 o 
  -8   5  16      219.69      232.33     12.99 o 
  -7   5  16      376.81      384.34     14.31 o 
  -6   5  16        8.65       10.66      7.60 o 
  -5   5  16      346.29      344.12     12.98 o 
  -4   5  16        2.16        5.53      5.60 o 
  -3   5  16      552.49      594.62     12.60 o 
  -2   5  16      746.33      703.30     12.95 o 
  -1   5  16     1679.51     1542.36     16.87 o 
   0   5  16      157.64      156.50      7.00 o 
   1   5  16       58.21       67.74      6.06 o 
   2   5  16       74.28       77.03      9.84 o 
   3   5  16        3.52        2.43      5.22 o 
   4   5  16      126.44      127.43      9.80 o 
   5   5  16       39.87       28.57      8.46 o 
   6   5  16        2.46       -1.81      7.34 o 
   7   5  16      104.74      124.63     13.63 o 
   8   5  16       48.63       42.86     11.44 o 
   9   5  16      126.64      144.70     14.85 o 
  10   5  16      151.83      122.98     37.98 o 
  11   5  16       69.95      104.52     64.14 o 
 -13   6  16        4.40        3.76     22.94 o 
 -12   6  16      505.93      549.10     28.52 o 
 -11   6  16      654.45      725.46     35.70 o 
 -10   6  16      125.58      156.12     20.03 o 
  -9   6  16      112.21       84.96     11.28 o 
  -8   6  16      106.64       97.64     13.31 o 
  -7   6  16       69.59       84.75     11.30 o 
  -6   6  16     1268.49     1221.72     35.49 o 
  -5   6  16     4264.92     4182.25     53.36 o 
  -4   6  16     2016.78     1996.51     33.01 o 
  -3   6  16        0.41        1.79      6.87 o 
  -2   6  16        0.96       14.61      3.85 o 
  -1   6  16     2958.86     2930.69     37.60 o 
   0   6  16        0.04        3.11      3.47 o 
   1   6  16      349.83      393.73     11.60 o 
   2   6  16      133.73      134.74     12.18 o 
   3   6  16        5.01        7.28      8.03 o 
   4   6  16      105.51      105.44      9.23 o 
   5   6  16        4.42       19.15      7.98 o 
   6   6  16      342.38      315.10     23.37 o 
   7   6  16      430.73      404.40     23.62 o 
   8   6  16      271.55      304.98     38.59 o 
   9   6  16        8.01       23.94     29.24 o 
  10   6  16        0.17       14.26     37.83 o 
 -12   7  16       38.73       33.08     14.86 o 
 -11   7  16       49.48       56.88     14.58 o 
 -10   7  16        1.62       17.16     11.08 o 
  -9   7  16       50.14       36.16      9.88 o 
  -8   7  16        9.58        9.42     11.25 o 
  -7   7  16       35.95       39.39     10.19 o 
  -6   7  16        5.11        4.63      6.81 o 
  -5   7  16      164.06      136.65     13.34 o 
  -4   7  16        7.65        3.82      5.75 o 
  -3   7  16        5.66       10.32      5.67 o 
  -2   7  16      976.27      919.50     17.08 o 
  -1   7  16      390.09      397.91     12.30 o 
   0   7  16      502.78      491.08     15.56 o 
   1   7  16       75.76       77.10      5.29 o 
   2   7  16       24.98        7.54      6.36 o 
   3   7  16       31.93       23.87      6.86 o 
   4   7  16      226.40      242.88     14.81 o 
   5   7  16       29.89       22.17     18.54 o 
   6   7  16       17.29       12.57      9.63 o 
   7   7  16       44.63       51.60     13.77 o 
   8   7  16      173.51      179.97     19.95 o 
   9   7  16        2.88       24.99     30.03 o 
  10   7  16       47.98       94.97     40.80 o 
 -12   8  16       11.40        9.84     16.43 o 
 -11   8  16      233.07      260.19     21.65 o 
 -10   8  16       78.15       84.45     12.88 o 
  -9   8  16      181.35      163.22     16.08 o 
  -8   8  16      511.29      535.51     23.06 o 
  -7   8  16       82.76       72.60     11.19 o 
  -6   8  16      131.08       98.71     18.92 o 
  -5   8  16      468.49      492.95     18.78 o 
  -4   8  16        3.90       -2.62      5.44 o 
  -3   8  16     2071.81     1992.55     38.04 o 
  -2   8  16      125.20      137.59      7.72 o 
  -1   8  16      242.83      207.88      7.84 o 
   0   8  16     1175.19     1135.63     17.77 o 
   1   8  16     2021.09     1969.39     26.76 o 
   2   8  16      152.14      139.32     10.44 o 
   3   8  16      352.58      337.69     15.75 o 
   4   8  16      543.97      525.80     20.02 o 
   5   8  16        0.08        3.74      7.18 o 
   6   8  16       23.39       11.76     11.75 o 
   7   8  16      106.86       98.91     16.61 o 
   8   8  16      124.86      132.73     23.50 o 
   9   8  16       60.22       61.38     43.21 o 
 -11   9  16       15.23        2.28     13.00 o 
 -10   9  16       43.34       33.68     11.90 o 
  -9   9  16       77.74       78.85     13.58 o 
  -8   9  16       12.03        6.49      8.56 o 
  -7   9  16       25.60       34.28      9.34 o 
  -6   9  16       38.68       40.64      9.12 o 
  -5   9  16       16.57       10.45      7.49 o 
  -4   9  16        0.08       -3.31      5.70 o 
  -3   9  16       34.01       32.33      7.56 o 
  -2   9  16        0.39       -1.08      3.72 o 
  -1   9  16      570.48      485.91     43.88 o 
   0   9  16      779.70      847.87     32.48 o 
   1   9  16     1768.16     1685.85     43.70 o 
   2   9  16     1668.48     1592.33     29.69 o 
   3   9  16     1189.14     1115.68     26.72 o 
   4   9  16        8.73        4.15      6.70 o 
   5   9  16       35.41       37.13     11.85 o 
   6   9  16       47.82       59.32     12.97 o 
   7   9  16      101.13      131.10     48.41 o 
   8   9  16       26.11       51.33     28.83 o 
   9   9  16        5.96       10.96     14.29 o 
 -11  10  16      106.60       82.79     15.90 o 
 -10  10  16        5.37       -2.67     10.51 o 
  -9  10  16      157.37      139.34     16.30 o 
  -8  10  16      761.22      728.95     27.29 o 
  -7  10  16       97.70       85.23     13.71 o 
  -6  10  16        3.48       12.14      7.69 o 
  -5  10  16      535.77      533.13     20.45 o 
  -4  10  16      412.18      408.68     17.86 o 
  -3  10  16      644.37      614.10     19.49 o 
  -2  10  16      384.50      373.14     24.51 o 
  -1  10  16      537.85      447.67     25.98 o 
   0  10  16      305.93      312.53     29.84 o 
   1  10  16     1111.93     1058.73     36.09 o 
   2  10  16       35.19       34.27     12.28 o 
   3  10  16       28.01       19.33      7.15 o 
   4  10  16      162.91      168.59     23.42 o 
   5  10  16       16.44       12.67      8.16 o 
   6  10  16      342.88      316.32     21.72 o 
   7  10  16        8.68       38.13     69.71 o 
   8  10  16       42.77       48.23     38.38 o 
 -10  11  16       18.68       18.71     14.37 o 
  -9  11  16        1.67       -6.24      9.56 o 
  -8  11  16        1.64        1.88     10.73 o 
  -7  11  16       30.68       25.80     13.11 o 
  -6  11  16      297.59      255.10     17.60 o 
  -5  11  16      113.66      120.88     12.57 o 
  -4  11  16      224.38      205.55     13.91 o 
  -3  11  16       16.06       14.59      6.27 o 
  -2  11  16       20.09       22.40     14.74 o 
  -1  11  16        8.36       23.53     10.13 o 
   0  11  16      509.79      479.53     25.27 o 
   1  11  16      593.19      635.83     30.25 o 
   2  11  16      117.64      100.93     16.83 o 
   3  11  16      251.23      275.73     23.55 o 
   4  11  16       40.20       64.11     16.41 o 
   5  11  16        9.58        4.36     11.07 o 
   6  11  16        0.03       17.39     10.36 o 
   7  11  16        0.75       -6.64     11.50 o 
   8  11  16        0.71       42.47     65.91 o 
  -9  12  16       10.98        2.54     10.97 o 
  -8  12  16      482.88      504.50     24.62 o 
  -7  12  16       43.34       26.50     11.21 o 
  -6  12  16        6.74        1.31      7.66 o 
  -5  12  16        1.63        7.26      8.12 o 
  -4  12  16       12.17       14.59      7.61 o 
  -3  12  16      334.61      359.50     25.57 o 
  -2  12  16      113.59      108.48     17.44 o 
  -1  12  16      145.88      160.46     24.30 o 
   0  12  16       16.13       17.37     12.60 o 
   1  12  16      361.53      365.89     25.58 o 
   2  12  16       30.12       38.33     13.84 o 
   3  12  16      225.67      224.23     23.35 o 
   4  12  16      440.26      483.30     30.97 o 
   5  12  16        4.11       22.84     14.08 o 
   6  12  16        0.20        4.78     24.86 o 
   7  12  16       67.15       97.41     75.15 o 
  -8  13  16       18.94       29.55     11.74 o 
  -7  13  16      417.07      486.64     26.23 o 
  -6  13  16      540.52      617.03     25.12 o 
  -5  13  16        4.29       -1.81      7.86 o 
  -4  13  16      316.13      354.19     17.16 o 
  -3  13  16        7.54       25.53     14.18 o 
  -2  13  16       48.58       62.85     16.97 o 
  -1  13  16      377.58      459.23     29.38 o 
   0  13  16      432.25      426.79     29.52 o 
   1  13  16      300.79      378.10     70.54 o 
   2  13  16      291.60      310.80     42.32 o 
   3  13  16      102.25      107.55     48.04 o 
   4  13  16        0.62       12.91     31.56 o 
   5  13  16       12.51       47.87     48.39 o 
  -6  14  16        0.01       18.36     10.13 o 
  -5  14  16      321.66      338.70     23.96 o 
  -4  14  16      121.20      116.59     28.53 o 
  -3  14  16      104.15       95.86     26.35 o 
  -2  14  16        0.38       -8.01     15.36 o 
  -1  14  16       87.11       76.00     18.60 o 
   0  14  16      107.43      108.31     19.96 o 
   1  14  16       29.33       18.88     15.46 o 
   2  14  16      304.85      310.68     29.47 o 
   3  14  16      151.26      130.68     23.20 o 
   4  14  16       57.05       50.50     20.33 o 
  -4  15  16        0.22       -9.93     18.20 o 
  -3  15  16      299.65      239.81     36.78 o 
  -2  15  16      522.56      504.21     49.03 o 
  -1  15  16      785.63      894.71     61.97 o 
   0  15  16      147.25      153.56     33.68 o 
   1  15  16       14.88       14.76     15.92 o 
   2  15  16       42.49       37.52     24.74 o 
 -14   1  17        7.68       -9.04     17.28 o 
 -13   1  17        9.35      -21.68     21.68 o 
 -12   1  17       56.47       64.07     18.91 o 
 -11   1  17      110.68      103.76     18.73 o 
 -10   1  17       13.63        6.69     10.60 o 
  -9   1  17       48.21       59.57      9.69 o 
  -8   1  17     1138.60     1064.70     30.26 o 
  -7   1  17      207.48      204.14      9.56 o 
  -6   1  17     1035.56     1027.62     15.01 o 
  -5   1  17     2177.79     2232.63     29.19 o 
  -4   1  17      674.49      635.55     11.52 o 
  -3   1  17     3208.43     3215.44     25.40 o 
  -2   1  17      114.08       97.48      4.91 o 
  -1   1  17     1531.57     1547.91     16.80 o 
   0   1  17     6549.76     6270.39     48.28 o 
   1   1  17     4672.24     4668.02     54.98 o 
   2   1  17     4500.08     4623.03     45.34 o 
   3   1  17     2921.38     2908.76     34.33 o 
   4   1  17     3223.00     3175.77     40.20 o 
   5   1  17      107.42       89.82      8.59 o 
   6   1  17       73.64       57.00      8.53 o 
   7   1  17        1.14        1.23      6.97 o 
   8   1  17        1.39       -2.37      9.59 o 
   9   1  17      334.50      344.73     21.32 o 
  10   1  17        0.03       34.82     21.02 o 
  11   1  17       68.70       69.34     23.12 o 
 -14   2  17       21.17        5.23     19.35 o 
 -13   2  17       18.54        6.98     24.91 o 
 -12   2  17      229.79      278.00     22.34 o 
 -11   2  17        7.16       -0.39     10.39 o 
 -10   2  17        8.22        5.19      9.23 o 
  -9   2  17       91.64       95.32     11.21 o 
  -8   2  17        2.13       -4.11      6.94 o 
  -7   2  17       15.90       -0.84      7.07 o 
  -6   2  17       62.78       58.86      6.54 o 
  -5   2  17      356.70      351.94      8.90 o 
  -4   2  17      128.85      121.34      5.96 o 
  -3   2  17     1430.99     1327.77     15.48 o 
  -2   2  17      342.18      330.29      8.89 o 
  -1   2  17        0.67       -1.60      2.78 o 
   0   2  17      102.72       98.45      6.12 o 
   1   2  17      162.03      179.03      7.83 o 
   2   2  17      318.27      313.82      9.89 o 
   3   2  17      217.61      211.54      8.84 o 
   4   2  17      132.99      154.79      8.28 o 
   5   2  17       58.06       83.23      6.97 o 
   6   2  17        8.65       18.97      6.68 o 
   7   2  17       22.71       18.57     11.01 o 
   8   2  17       97.81       99.25     20.50 o 
   9   2  17        8.35       16.63     11.39 o 
  10   2  17       20.73       30.94     24.53 o 
  11   2  17       31.96       59.42     31.30 o 
 -13   3  17        2.86       16.67     29.89 o 
 -12   3  17      231.81      299.08     40.01 o 
 -11   3  17      289.46      325.89     20.59 o 
 -10   3  17       23.15       23.63      9.14 o 
  -9   3  17      194.05      183.46     13.27 o 
  -8   3  17      984.30     1007.44     23.06 o 
  -7   3  17      518.51      465.21     15.37 o 
  -6   3  17      987.07      973.35     18.02 o 
  -5   3  17      416.16      424.66     11.71 o 
  -4   3  17      149.61      156.48      6.61 o 
  -3   3  17     1063.56     1019.16     15.24 o 
  -2   3  17      207.75      180.77      6.82 o 
  -1   3  17      773.76      824.71     14.27 o 
   0   3  17    14924.33    15190.13    111.95 o 
   1   3  17     3644.86     3529.16     36.97 o 
   2   3  17     1899.10     1880.34     30.55 o 
   3   3  17       30.10       36.55      7.51 o 
   4   3  17     2244.14     2142.90     30.88 o 
   5   3  17      528.73      508.72     15.24 o 
   6   3  17      160.63      167.35     11.06 o 
   7   3  17       50.42       55.54     11.31 o 
   8   3  17        0.92       14.15      9.80 o 
   9   3  17       70.26       69.04     14.63 o 
  10   3  17      102.80      119.68     32.34 o 
  11   3  17        0.02       22.70     30.07 o 
 -13   4  17       31.32       20.00     16.77 o 
 -12   4  17        1.81       41.50     17.28 o 
 -11   4  17      346.53      447.47     22.96 o 
 -10   4  17      397.07      392.02     22.21 o 
  -9   4  17      176.65      232.09     13.68 o 
  -8   4  17        8.82       39.19     12.23 o 
  -7   4  17     1160.57     1101.63     20.18 o 
  -6   4  17     1327.83     1303.45     21.22 o 
  -5   4  17      523.39      459.55     14.41 o 
  -4   4  17        3.63        3.66      5.03 o 
  -3   4  17     1391.65     1289.81     18.87 o 
  -2   4  17      230.15      240.93      7.68 o 
  -1   4  17       68.69       68.14      5.24 o 
   0   4  17      267.26      244.08      8.60 o 
   1   4  17       25.05       23.50      5.72 o 
   2   4  17      117.27      124.85      8.46 o 
   3   4  17      394.57      380.37     13.10 o 
   4   4  17       24.83       20.54      7.19 o 
   5   4  17       35.25       46.30      8.97 o 
   6   4  17        2.29       -7.44      7.44 o 
   7   4  17       57.19       60.65     11.12 o 
   8   4  17      257.19      229.58     27.20 o 
   9   4  17      167.29      200.55     18.24 o 
  10   4  17       54.85       64.80     16.00 o 
  11   4  17        3.23       23.70     46.85 o 
 -13   5  17        1.47        4.37     17.70 o 
 -12   5  17      184.09      201.17     20.11 o 
 -11   5  17      262.63      280.30     28.57 o 
 -10   5  17      257.75      231.54     17.29 o 
  -9   5  17      848.40      880.50     26.72 o 
  -8   5  17     1382.43     1376.84     26.50 o 
  -7   5  17      701.03      677.87     21.01 o 
  -6   5  17     4200.89     4084.22     44.35 o 
  -5   5  17       30.20       42.57      7.37 o 
  -4   5  17        5.07       -5.20      8.31 o 
  -3   5  17     2337.51     2353.97     28.26 o 
  -2   5  17      375.83      407.31     10.72 o 
  -1   5  17      384.46      387.24      9.69 o 
   0   5  17     6141.46     5940.09     52.11 o 
   1   5  17     4195.61     4014.16     45.10 o 
   2   5  17       61.83       54.23     10.73 o 
   3   5  17        7.83       14.49      6.19 o 
   4   5  17      229.83      217.70     12.83 o 
   5   5  17       43.02       49.91      9.73 o 
   6   5  17        9.05       19.56      8.85 o 
   7   5  17        0.26       -0.36      8.39 o 
   8   5  17       99.47      107.40     15.76 o 
   9   5  17       90.55       82.06     38.56 o 
  10   5  17        4.78       31.99     21.11 o 
 -13   6  17        1.04       -4.77     17.22 o 
 -12   6  17       77.50       98.09     17.57 o 
 -11   6  17      115.32      113.50     22.73 o 
 -10   6  17       18.78       20.05     11.91 o 
  -9   6  17       11.37        0.21      9.74 o 
  -8   6  17      231.08      206.92     17.98 o 
  -7   6  17       92.07       79.79     10.15 o 
  -6   6  17      245.03      245.00     13.74 o 
  -5   6  17      137.95      141.05     11.05 o 
  -4   6  17      588.06      599.29     18.26 o 
  -3   6  17      732.99      727.87     16.25 o 
  -2   6  17      152.26      141.82      7.04 o 
  -1   6  17      124.39      145.27      7.35 o 
   0   6  17      580.79      541.15     12.48 o 
   1   6  17       63.54       72.69      9.82 o 
   2   6  17        3.25        0.22      6.63 o 
   3   6  17       62.96       48.94      7.47 o 
   4   6  17       44.98       64.89      8.81 o 
   5   6  17       48.43       39.94     10.19 o 
   6   6  17      397.00      409.14     19.36 o 
   7   6  17        0.18       15.17     10.39 o 
   8   6  17       96.60      121.38     27.18 o 
   9   6  17      180.43      225.02     34.50 o 
  10   6  17       17.24       46.42     27.10 o 
 -12   7  17       56.49       54.57     16.40 o 
 -11   7  17      145.01      155.39     18.16 o 
 -10   7  17        1.64       -6.39     11.39 o 
  -9   7  17       55.20       34.46     10.60 o 
  -8   7  17      309.88      273.60     17.40 o 
  -7   7  17      117.01      108.97     11.92 o 
  -6   7  17      676.17      627.85     21.68 o 
  -5   7  17      373.80      401.34     17.12 o 
  -4   7  17       15.30       15.63      6.51 o 
  -3   7  17     1798.57     1782.24     30.64 o 
  -2   7  17      209.57      232.77      9.47 o 
  -1   7  17      625.74      626.34     13.79 o 
   0   7  17     2528.04     2536.40     38.69 o 
   1   7  17      790.14      780.95     16.44 o 
   2   7  17      604.65      550.46     17.81 o 
   3   7  17       75.45       82.43      9.80 o 
   4   7  17      154.17      175.13     13.41 o 
   5   7  17       46.89       58.88     11.62 o 
   6   7  17       47.10       30.21     14.36 o 
   7   7  17      324.89      313.61     41.43 o 
   8   7  17        2.60       11.68     11.68 o 
   9   7  17      293.89      356.86     27.15 o 
  10   7  17       40.57       26.89     23.65 o 
 -12   8  17       10.99       -2.27     12.76 o 
 -11   8  17      161.49      147.25     18.64 o 
 -10   8  17       75.42       76.00     13.12 o 
  -9   8  17      447.40      400.05     21.79 o 
  -8   8  17        9.48        8.71     14.24 o 
  -7   8  17        0.17        1.75      7.83 o 
  -6   8  17        0.26        3.88     13.74 o 
  -5   8  17       69.18       73.74      9.86 o 
  -4   8  17       50.69       41.20      8.23 o 
  -3   8  17       60.46       47.61      7.85 o 
  -2   8  17       33.58       26.39      4.80 o 
  -1   8  17       31.63       38.23      4.63 o 
   0   8  17       89.43       82.55      8.85 o 
   1   8  17      175.42      178.10      8.66 o 
   2   8  17      752.50      688.49     20.00 o 
   3   8  17      637.44      664.41     25.29 o 
   4   8  17       13.82       15.80      7.33 o 
   5   8  17       29.89       27.33     10.19 o 
   6   8  17       16.25       28.89     13.75 o 
   7   8  17        0.25       11.06     11.09 o 
   8   8  17        3.07       16.15     32.80 o 
   9   8  17       25.89       40.90     18.61 o 
 -11   9  17       14.43       20.99     13.79 o 
 -10   9  17        0.74       -6.44      9.42 o 
  -9   9  17       28.14       36.62     11.62 o 
  -8   9  17       81.82       66.15     12.27 o 
  -7   9  17       18.22       35.67      9.98 o 
  -6   9  17       68.62       77.57     11.13 o 
  -5   9  17     1629.06     1564.70     42.21 o 
  -4   9  17      144.71      137.23     11.44 o 
  -3   9  17     1405.46     1353.56     29.48 o 
  -2   9  17       40.37       57.76     13.73 o 
  -1   9  17       26.17       13.60     11.98 o 
   0   9  17     2883.72     2856.33     63.32 o 
   1   9  17     3106.94     3031.85     64.48 o 
   2   9  17      322.65      351.71     14.58 o 
   3   9  17      504.63      489.64     18.72 o 
   4   9  17      434.23      449.82     24.08 o 
   5   9  17      151.18      125.76     13.39 o 
   6   9  17      191.88      193.02     36.79 o 
   7   9  17       30.91       34.30     41.94 o 
   8   9  17       36.24       39.68     55.71 o 
   9   9  17       77.24       75.95     18.66 o 
 -11  10  17        0.12       -7.16     14.40 o 
 -10  10  17        0.50       -6.45     10.77 o 
  -9  10  17      211.17      188.15     17.66 o 
  -8  10  17      626.71      615.47     40.90 o 
  -7  10  17      431.42      399.20     20.62 o 
  -6  10  17       99.79      113.00     16.39 o 
  -5  10  17       10.53        9.07      7.40 o 
  -4  10  17       45.52       57.04      9.51 o 
  -3  10  17        5.87        4.10     13.62 o 
  -2  10  17       42.45       47.71     13.38 o 
  -1  10  17        3.15        4.19      9.91 o 
   0  10  17      177.34      146.16     18.42 o 
   1  10  17       25.84       27.87     12.23 o 
   2  10  17      501.18      458.36     30.87 o 
   3  10  17      675.97      704.42     24.26 o 
   4  10  17      200.81      218.86     14.87 o 
   5  10  17        3.84        6.29     12.95 o 
   6  10  17       97.73       98.54     15.62 o 
   7  10  17       35.43       50.27     35.24 o 
   8  10  17       93.90      131.87     55.19 o 
 -10  11  17       65.29       69.53     14.70 o 
  -9  11  17        3.96        5.68     10.77 o 
  -8  11  17      134.72      154.08     19.33 o 
  -7  11  17       81.62       83.02     12.75 o 
  -6  11  17      171.62      154.62     14.68 o 
  -5  11  17        0.77        0.81      7.51 o 
  -4  11  17        8.26       -1.38      6.32 o 
  -3  11  17      216.06      185.63     14.86 o 
  -2  11  17        4.90        1.70     10.66 o 
  -1  11  17      144.48      154.42     21.97 o 
   0  11  17      111.66      125.77     16.81 o 
   1  11  17       54.03       67.54     14.73 o 
   2  11  17       81.50       76.76     15.66 o 
   3  11  17      486.43      482.87     50.09 o 
   4  11  17      389.58      390.13     32.01 o 
   5  11  17        1.11       -3.63      7.42 o 
   6  11  17       62.66       58.74     13.34 o 
   7  11  17       73.26       72.06     31.93 o 
  -9  12  17       77.66       45.31     13.67 o 
  -8  12  17       12.37       14.19     10.54 o 
  -7  12  17       53.86       61.02     19.36 o 
  -6  12  17        7.44       19.79      9.39 o 
  -5  12  17      198.48      220.86     17.21 o 
  -4  12  17      269.97      287.07     18.68 o 
  -3  12  17        3.25       10.38     12.26 o 
  -2  12  17       89.93       69.75     15.79 o 
  -1  12  17        2.01        9.36     11.85 o 
   0  12  17       65.31       37.45     14.11 o 
   1  12  17        4.05        1.66     11.52 o 
   2  12  17      233.42      228.11     29.89 o 
   3  12  17      261.13      225.16     43.54 o 
   4  12  17      132.00      153.37     46.64 o 
   5  12  17       11.71       19.51     28.61 o 
   6  12  17        4.67       34.96     47.89 o 
  -8  13  17       81.44       70.06     14.21 o 
  -7  13  17       62.19       31.48     12.13 o 
  -6  13  17        0.14       14.38     10.02 o 
  -5  13  17        8.34        8.95      8.15 o 
  -4  13  17       28.46       20.73      8.03 o 
  -3  13  17      283.87      293.06     25.31 o 
  -2  13  17       22.88       25.91     22.21 o 
  -1  13  17        0.80        1.67     13.20 o 
   0  13  17      609.83      580.67     33.34 o 
   1  13  17      537.61      560.30     33.50 o 
   2  13  17        3.54       25.08     26.43 o 
   3  13  17      191.20      241.94     31.12 o 
   4  13  17      138.82      158.60     49.97 o 
   5  13  17        7.56       40.99     45.66 o 
  -6  14  17       81.42       77.76     12.91 o 
  -5  14  17      603.79      708.29     24.56 o 
  -4  14  17      510.38      591.54     33.74 o 
  -3  14  17      183.55      163.36     22.37 o 
  -2  14  17        4.74       13.18     14.48 o 
  -1  14  17      114.57       90.52     19.48 o 
   0  14  17      252.99      304.81     47.59 o 
   1  14  17       56.00       56.57     23.95 o 
   2  14  17       22.87        9.99     31.20 o 
   3  14  17       45.99       17.18     18.88 o 
   4  14  17       25.96       23.37     23.41 o 
  -3  15  17      362.09      384.99     44.87 o 
  -2  15  17        9.85       12.81     25.10 o 
  -1  15  17       64.58       50.52     17.67 o 
   0  15  17      141.98      174.11     24.65 o 
   1  15  17       19.52       12.10     16.23 o 
 -14   0  18       11.35      -42.84     66.21 o 
 -13   0  18       33.93       27.66     43.42 o 
 -12   0  18        0.83       -6.53     22.81 o 
 -11   0  18       11.08       -8.03     22.28 o 
 -10   0  18      242.71      214.81     30.66 o 
  -9   0  18      280.79      257.95     28.49 o 
  -8   0  18        9.59       21.75     16.14 o 
  -7   0  18     1446.80     1502.55     37.51 o 
  -6   0  18      732.55      586.04     17.61 o 
  -5   0  18     2324.69     2476.06     37.81 o 
  -4   0  18      178.20      250.26     18.71 o 
  -3   0  18     6519.50     6781.77     80.22 o 
  -2   0  18      543.20      398.02     13.31 o 
  -1   0  18     1343.95     1213.95     27.26 o 
   0   0  18       10.00       -0.35     10.06 o 
   1   0  18     1511.49     1696.94     33.86 o 
   2   0  18     2009.74     2142.01     40.03 o 
   3   0  18      791.12      861.49     26.02 o 
   4   0  18      524.50      507.90     24.73 o 
   5   0  18       85.98      116.49     14.62 o 
   6   0  18     1883.39     1744.31     44.81 o 
   7   0  18     2611.68     2335.32     54.95 o 
   8   0  18       91.97      115.08     19.38 o 
   9   0  18      379.84      381.46     62.93 o 
  10   0  18       53.75       44.16     25.63 o 
  11   0  18        3.99       33.27     27.11 o 
 -14   1  18       15.42        7.57     24.08 o 
 -13   1  18       18.82        9.45     13.77 o 
 -12   1  18        7.67        4.93     16.94 o 
 -11   1  18       43.17       10.19     21.07 o 
 -10   1  18        0.05        2.86      9.86 o 
  -9   1  18      229.29      239.07     13.97 o 
  -8   1  18      531.61      455.85     15.54 o 
  -7   1  18      976.92      976.98     19.27 o 
  -6   1  18       10.85       -3.79      4.79 o 
  -5   1  18        3.27        3.72      4.19 o 
  -4   1  18      352.56      351.40      9.45 o 
  -3   1  18      489.54      510.59      9.60 o 
  -2   1  18       57.87       64.05      5.48 o 
  -1   1  18       84.08       89.35      6.38 o 
   0   1  18        4.01       33.66      7.62 o 
   1   1  18      107.69      134.63      8.00 o 
   2   1  18      197.52      198.61      9.65 o 
   3   1  18        9.82        5.13      6.55 o 
   4   1  18      527.63      475.21     15.64 o 
   5   1  18        6.34        0.86      5.66 o 
   6   1  18      198.96      204.76     12.93 o 
   7   1  18      467.29      451.43     18.68 o 
   8   1  18       36.75       30.57     10.05 o 
   9   1  18        6.01       21.66     12.42 o 
  10   1  18       12.40       39.37     25.16 o 
  11   1  18        0.25       24.48     19.17 o 
 -13   2  18       40.24       56.88     28.09 o 
 -12   2  18        7.13        2.33     20.65 o 
 -11   2  18        0.24       23.12     11.41 o 
 -10   2  18      493.69      507.96     19.51 o 
  -9   2  18      597.20      578.83     19.57 o 
  -8   2  18      194.15      166.66     15.42 o 
  -7   2  18     3556.88     3468.72     36.35 o 
  -6   2  18       99.10      121.20      8.79 o 
  -5   2  18      160.83      169.46      7.53 o 
  -4   2  18      850.86      790.09     12.70 o 
  -3   2  18     2890.57     2858.64     25.35 o 
  -2   2  18     3001.87     3301.30     28.23 o 
  -1   2  18     2373.68     2291.47     24.30 o 
   0   2  18     2694.92     2798.58     29.10 o 
   1   2  18      348.80      336.61     10.91 o 
   2   2  18     3933.33     3942.05     48.07 o 
   3   2  18      136.37      153.09      8.12 o 
   4   2  18      178.42      185.73      8.89 o 
   5   2  18     1700.74     1618.74     28.44 o 
   6   2  18      569.76      538.05     18.06 o 
   7   2  18       20.51       26.73      9.78 o 
   8   2  18       90.35       91.21     14.08 o 
   9   2  18      320.92      370.11     22.77 o 
  10   2  18      110.97      115.09     27.56 o 
  11   2  18       17.79       31.95     15.90 o 
 -13   3  18      167.65      197.58     36.66 o 
 -12   3  18       27.41       44.79     16.66 o 
 -11   3  18      197.34      208.73     17.61 o 
 -10   3  18        2.67        0.61      8.23 o 
  -9   3  18       48.52       43.87     10.15 o 
  -8   3  18      625.14      543.61     18.14 o 
  -7   3  18      429.86      394.47     14.51 o 
  -6   3  18       61.35       65.23      6.91 o 
  -5   3  18      148.34      166.42      8.54 o 
  -4   3  18        8.16        5.32      4.32 o 
  -3   3  18      227.40      212.47      8.18 o 
  -2   3  18      132.74      145.32      6.66 o 
  -1   3  18      256.02      246.20      9.01 o 
   0   3  18      190.02      208.73     10.61 o 
   1   3  18       44.30       40.59      5.84 o 
   2   3  18     1048.73     1087.36     21.05 o 
   3   3  18       76.50       78.53      8.24 o 
   4   3  18       89.90       86.13     10.22 o 
   5   3  18      703.06      679.96     19.04 o 
   6   3  18      336.08      262.75     12.99 o 
   7   3  18       10.30        7.51      9.03 o 
   8   3  18       10.02       14.38     10.35 o 
   9   3  18        4.35       13.90     21.15 o 
  10   3  18       71.59       83.23     21.48 o 
  11   3  18       28.54       72.65     29.47 o 
 -13   4  18       25.19       73.72     19.00 o 
 -12   4  18        0.19        0.76     15.65 o 
 -11   4  18      542.57      604.92     25.51 o 
 -10   4  18     1244.11     1310.43     36.49 o 
  -9   4  18       75.15       83.87     10.90 o 
  -8   4  18     1892.75     1764.85     30.21 o 
  -7   4  18      459.92      442.45     15.47 o 
  -6   4  18     2309.07     2241.58     28.36 o 
  -5   4  18     1110.17     1056.15     20.69 o 
  -4   4  18      897.16      938.94     18.10 o 
  -3   4  18    13469.54    13320.75     93.34 o 
  -2   4  18      763.95      723.44     13.71 o 
  -1   4  18      354.70      388.74     11.67 o 
   0   4  18      722.22      701.35     15.62 o 
   1   4  18      218.59      231.36     10.16 o 
   2   4  18     2705.49     2788.82     34.80 o 
   3   4  18      405.67      360.41     13.99 o 
   4   4  18      318.99      315.71     14.69 o 
   5   4  18        0.33       -6.21      6.21 o 
   6   4  18        5.08        1.71      8.25 o 
   7   4  18        4.73        9.05      8.34 o 
   8   4  18      166.75      197.60     19.39 o 
   9   4  18      569.62      577.71     26.07 o 
  10   4  18       27.92       64.68     18.47 o 
 -13   5  18       37.32       44.55     19.22 o 
 -12   5  18       28.92       67.13     15.72 o 
 -11   5  18       76.11       96.70     16.40 o 
 -10   5  18       16.21       17.13     10.92 o 
  -9   5  18       40.13       44.08     11.03 o 
  -8   5  18       15.19        4.44     10.04 o 
  -7   5  18        1.11        2.97      6.14 o 
  -6   5  18      500.98      499.20     15.25 o 
  -5   5  18     1336.07     1261.27     22.99 o 
  -4   5  18     1017.35      959.14     19.99 o 
  -3   5  18       80.60       80.58      7.42 o 
  -2   5  18        9.70        3.00      8.90 o 
  -1   5  18        1.66        0.34      3.98 o 
   0   5  18      929.59      869.82     19.02 o 
   1   5  18      392.07      385.37     13.75 o 
   2   5  18      382.26      376.06     13.97 o 
   3   5  18      121.85      149.72     12.29 o 
   4   5  18        3.09        9.76      7.58 o 
   5   5  18      191.32      155.23     13.26 o 
   6   5  18       16.41       19.09      9.27 o 
   7   5  18        0.27       -2.79      8.08 o 
   8   5  18       17.59       24.89     11.13 o 
   9   5  18       38.69       53.35     18.60 o 
  10   5  18        9.19       36.64     49.92 o 
 -13   6  18       63.25       77.24     24.09 o 
 -12   6  18      128.30       97.67     28.93 o 
 -11   6  18      114.96      108.97     16.71 o 
 -10   6  18      791.55      725.65     28.28 o 
  -9   6  18      274.73      253.47     18.18 o 
  -8   6  18        0.35        0.17      6.87 o 
  -7   6  18        2.96       -4.49     11.05 o 
  -6   6  18       10.44        9.85      6.78 o 
  -5   6  18       70.74       87.14     11.33 o 
  -4   6  18      850.14      855.14     18.15 o 
  -3   6  18     3960.69     3881.56     42.43 o 
  -2   6  18        4.18       -0.43      5.33 o 
  -1   6  18      804.03      800.97     17.21 o 
   0   6  18      167.86      181.72     10.07 o 
   1   6  18      141.92      119.74      9.13 o 
   2   6  18      697.01      670.71     17.61 o 
   3   6  18     1133.16     1110.17     25.91 o 
   4   6  18      138.35      146.06     12.62 o 
   5   6  18      390.00      366.87     18.89 o 
   6   6  18      904.19      885.21     26.29 o 
   7   6  18       45.34       40.14     12.70 o 
   8   6  18      716.58      783.44     33.45 o 
   9   6  18      602.38      547.46     42.43 o 
  10   6  18        8.74       46.64    100.67 o 
 -12   7  18      121.81      120.58     18.55 o 
 -11   7  18        0.13       -3.64     12.13 o 
 -10   7  18       68.72       37.89     16.67 o 
  -9   7  18       23.80       30.91     10.64 o 
  -8   7  18       30.79       26.98      9.48 o 
  -7   7  18      259.81      275.01     16.72 o 
  -6   7  18      256.23      270.15     15.69 o 
  -5   7  18       43.46       50.00     15.85 o 
  -4   7  18        0.18       -6.27      7.51 o 
  -3   7  18       51.76       58.30      8.48 o 
  -2   7  18      311.43      314.60     13.52 o 
  -1   7  18       87.84       95.12      6.68 o 
   0   7  18     1460.16     1420.78     22.64 o 
   1   7  18       12.86       13.03     11.30 o 
   2   7  18       37.97       36.25      7.94 o 
   3   7  18        0.78       -2.64      7.43 o 
   4   7  18       28.07       26.24      8.90 o 
   5   7  18       35.50       27.75     16.96 o 
   6   7  18       37.07       46.44     11.97 o 
   7   7  18       18.58       12.27     13.32 o 
   8   7  18       59.00       74.09     15.53 o 
   9   7  18      260.19      346.00     40.89 o 
 -12   8  18        4.72        1.73     13.29 o 
 -11   8  18        0.68        0.72     11.58 o 
 -10   8  18       67.34       71.74     14.33 o 
  -9   8  18      108.09       74.59     13.43 o 
  -8   8  18       77.81       83.73     12.59 o 
  -7   8  18      348.64      357.96     28.79 o 
  -6   8  18        4.34        8.29      7.48 o 
  -5   8  18     2732.90     2687.93     45.60 o 
  -4   8  18        9.82       21.95      7.41 o 
  -3   8  18     1668.94     1600.28     31.35 o 
  -2   8  18      203.75      198.89     12.21 o 
  -1   8  18       41.62       50.25      8.45 o 
   0   8  18     1661.35     1575.08     35.00 o 
   1   8  18       68.12       60.35     11.20 o 
   2   8  18      658.81      714.01     29.53 o 
   3   8  18      725.94      748.31     22.89 o 
   4   8  18      100.05       88.87     11.31 o 
   5   8  18       55.36       65.96     23.79 o 
   6   8  18        0.40        6.36      9.33 o 
   7   8  18      764.08      748.98     35.18 o 
   8   8  18       44.21       64.70     21.47 o 
   9   8  18      146.69      175.09     48.74 o 
 -11   9  18       32.39       20.64     13.09 o 
 -10   9  18       43.17       34.06     12.63 o 
  -9   9  18       11.54       18.03     10.65 o 
  -8   9  18        0.42       -2.92      8.23 o 
  -7   9  18      226.21      242.69     17.01 o 
  -6   9  18      171.32      161.35     14.05 o 
  -5   9  18        0.98        6.92      8.70 o 
  -4   9  18       18.88       10.07      6.62 o 
  -3   9  18       19.12       10.86      6.71 o 
  -2   9  18      135.34      121.36      9.79 o 
  -1   9  18      209.47      207.74     19.84 o 
   0   9  18      675.82      678.89     31.17 o 
   1   9  18      515.46      521.64     22.65 o 
   2   9  18      727.16      696.96     23.26 o 
   3   9  18       38.57       41.17      8.59 o 
   4   9  18       77.04       69.23     10.54 o 
   5   9  18      240.98      221.79     34.29 o 
   6   9  18       14.28       47.68     15.71 o 
   7   9  18        0.92       31.02     32.48 o 
   8   9  18       30.49       23.64     23.22 o 
 -10  10  18      189.42      181.81     21.14 o 
  -9  10  18       34.85       19.58     11.24 o 
  -8  10  18      133.23      126.15     15.30 o 
  -7  10  18      525.83      482.44     21.99 o 
  -6  10  18      702.98      699.87     24.82 o 
  -5  10  18       60.24       48.06      9.68 o 
  -4  10  18       37.99       59.32      9.64 o 
  -3  10  18      209.95      209.00     12.84 o 
  -2  10  18      269.91      250.68     21.48 o 
  -1  10  18      809.23      802.67     33.76 o 
   0  10  18      136.38      107.94     17.31 o 
   1  10  18       20.23       31.28     12.11 o 
   2  10  18      448.03      454.26     40.85 o 
   3  10  18       90.00       80.12      9.50 o 
   4  10  18       43.56       64.20     11.16 o 
   5  10  18      176.85      174.86     34.25 o 
   6  10  18        4.02       17.83     22.49 o 
   7  10  18       24.68       54.62     21.60 o 
   8  10  18       43.37       63.61     51.71 o 
 -10  11  18       26.98       34.61     22.69 o 
  -9  11  18       13.66       14.36     10.69 o 
  -8  11  18       34.45       35.20     11.63 o 
  -7  11  18      119.87      108.69     14.24 o 
  -6  11  18       21.61       23.82      9.07 o 
  -5  11  18        0.05        3.75      7.59 o 
  -4  11  18       56.62       53.20      9.32 o 
  -3  11  18       14.72       17.59      6.69 o 
  -2  11  18      144.91      146.17     18.21 o 
  -1  11  18      418.29      346.73     25.02 o 
   0  11  18      182.41      231.78     20.87 o 
   1  11  18      225.10      222.88     21.51 o 
   2  11  18       32.29       48.94     35.05 o 
   3  11  18       32.44       44.53     15.40 o 
   4  11  18        2.57       18.90     17.08 o 
   5  11  18        2.74       20.17     19.32 o 
   6  11  18        2.86        8.01     17.63 o 
   7  11  18       11.04       -0.44     11.96 o 
  -9  12  18       20.25       21.17     17.76 o 
  -8  12  18       81.24       65.81     13.65 o 
  -7  12  18        1.84       -0.72      9.15 o 
  -6  12  18      118.42      137.73     21.47 o 
  -5  12  18       85.60       75.09     11.49 o 
  -4  12  18      376.56      388.69     17.54 o 
  -3  12  18      126.48      118.03     19.28 o 
  -2  12  18        5.04        6.24     12.31 o 
  -1  12  18       14.10        9.62     14.77 o 
   0  12  18       88.83      102.84     18.67 o 
   1  12  18      134.01      124.03     18.62 o 
   2  12  18      550.76      558.79     30.40 o 
   3  12  18        0.01       11.23     17.31 o 
   4  12  18      210.37      226.26     31.46 o 
   5  12  18      119.52      117.68     37.36 o 
   6  12  18        1.61       44.38     45.35 o 
  -7  13  18        2.97        2.24     10.39 o 
  -6  13  18      156.53      140.32     14.91 o 
  -5  13  18      187.63      222.73     16.09 o 
  -4  13  18      478.04      576.99     47.09 o 
  -3  13  18      458.95      507.11     31.32 o 
  -2  13  18        1.06       -3.08     12.84 o 
  -1  13  18       10.19       -9.54     12.47 o 
   0  13  18      240.32      192.49     23.96 o 
   1  13  18      669.69      712.37     37.21 o 
   2  13  18      622.52      694.65     51.17 o 
   3  13  18      100.33      132.27     44.85 o 
   4  13  18       14.91       61.74     46.14 o 
   5  13  18       42.02       94.19     69.49 o 
  -6  14  18        1.94        6.88      9.03 o 
  -5  14  18      176.66      176.38     18.66 o 
  -4  14  18       16.32       46.57     16.88 o 
  -3  14  18      187.76      177.54     31.59 o 
  -2  14  18        0.09       19.29     14.69 o 
  -1  14  18       49.54       39.08     16.46 o 
   0  14  18      146.21      130.95     22.13 o 
   1  14  18       48.90       16.56     15.79 o 
   2  14  18       42.34       38.78     18.58 o 
   3  14  18       16.13        7.78     16.95 o 
  -3  15  18       86.94       86.67     28.68 o 
  -2  15  18        0.84       -6.79     14.11 o 
  -1  15  18        9.66       10.34     15.70 o 
   0  15  18      133.99      164.45     24.88 o 
 -13   1  19        1.18       -0.75     13.95 o 
 -12   1  19        0.00       -3.75     16.75 o 
 -11   1  19      177.00      185.05     21.53 o 
 -10   1  19      434.16      397.17     21.90 o 
  -9   1  19       22.53       39.55      8.99 o 
  -8   1  19       39.88       76.53     10.04 o 
  -7   1  19        3.47       11.93      6.12 o 
  -6   1  19       37.78       30.98      5.77 o 
  -5   1  19     1092.28     1034.17     15.21 o 
  -4   1  19     1156.62     1193.37     16.93 o 
  -3   1  19     2879.50     2968.66     26.92 o 
  -2   1  19     5082.76     5160.38     36.20 o 
  -1   1  19     1308.70     1328.44     20.94 o 
   0   1  19     1321.28     1508.11     22.45 o 
   1   1  19     7358.44     7459.47     65.27 o 
   2   1  19     4769.00     4466.36     46.04 o 
   3   1  19        2.31        8.01      5.62 o 
   4   1  19      495.15      445.76     15.52 o 
   5   1  19     1501.06     1402.92     27.19 o 
   6   1  19       73.55       76.25     11.84 o 
   7   1  19      117.87      102.84     11.14 o 
   8   1  19       41.11       32.79     10.22 o 
   9   1  19       13.85       10.20     21.94 o 
  10   1  19      549.03      617.09     55.26 o 
  11   1  19      293.28      258.51     57.46 o 
 -13   2  19        1.91       -3.35     23.83 o 
 -12   2  19        0.17       -4.30     16.50 o 
 -11   2  19        7.63       15.90     14.28 o 
 -10   2  19       89.38      102.87     12.07 o 
  -9   2  19        4.25       12.11      8.69 o 
  -8   2  19       65.15       55.57     10.24 o 
  -7   2  19     1662.28     1611.46     26.65 o 
  -6   2  19       13.70       11.73      7.22 o 
  -5   2  19       71.26       67.96      6.55 o 
  -4   2  19       80.68       81.14      7.50 o 
  -3   2  19       36.50       28.41      5.00 o 
  -2   2  19       40.39       52.63      4.54 o 
  -1   2  19       61.14       54.89      6.72 o 
   0   2  19      395.98      408.20     11.66 o 
   1   2  19       41.64       49.47      6.01 o 
   2   2  19       85.11       85.22      6.66 o 
   3   2  19       20.73       20.65      5.20 o 
   4   2  19       81.79       75.15      8.84 o 
   5   2  19      162.04      165.01     11.63 o 
   6   2  19       98.85       86.88     10.20 o 
   7   2  19      209.44      203.92     16.70 o 
   8   2  19       16.64       23.33     11.36 o 
   9   2  19        1.89        0.76     13.86 o 
  10   2  19       41.38       71.33     27.91 o 
  11   2  19       13.31       20.56     15.72 o 
 -13   3  19      100.56      105.11     28.38 o 
 -12   3  19       50.68       73.98     17.54 o 
 -11   3  19      107.17       99.52     24.75 o 
 -10   3  19      307.87      316.93     16.28 o 
  -9   3  19       82.97       77.89     10.95 o 
  -8   3  19       14.23        8.78      8.04 o 
  -7   3  19     1172.63     1177.24     22.76 o 
  -6   3  19      490.86      500.70     16.59 o 
  -5   3  19     1618.62     1533.66     21.34 o 
  -4   3  19      628.14      565.39     12.43 o 
  -3   3  19      357.41      343.34     10.03 o 
  -2   3  19    11264.43    11103.01     73.19 o 
  -1   3  19     2818.68     2844.94     32.53 o 
   0   3  19     1473.45     1460.58     22.05 o 
   1   3  19       77.46      104.95     11.79 o 
   2   3  19     3213.54     3148.49     54.25 o 
   3   3  19        0.27       -2.10      8.37 o 
   4   3  19       75.71       71.02      8.14 o 
   5   3  19      196.85      191.34     11.79 o 
   6   3  19      197.26      225.86     15.60 o 
   7   3  19        7.49       18.62      9.66 o 
   8   3  19        2.75        4.80      9.84 o 
   9   3  19       50.35       48.31     13.72 o 
  10   3  19      318.80      353.59     27.67 o 
 -13   4  19       21.17       43.34     19.48 o 
 -12   4  19      146.61      161.37     18.95 o 
 -11   4  19       45.38       42.74     13.09 o 
 -10   4  19        8.57        7.35     10.27 o 
  -9   4  19       82.55       73.88     10.60 o 
  -8   4  19      170.26      173.37     11.47 o 
  -7   4  19      124.02      139.48     10.61 o 
  -6   4  19       28.61       41.02      7.00 o 
  -5   4  19        2.69        4.65      5.48 o 
  -4   4  19      150.34      143.76      8.88 o 
  -3   4  19     1283.72     1259.85     19.54 o 
  -2   4  19      632.16      634.75     13.33 o 
  -1   4  19      460.79      448.29     12.87 o 
   0   4  19       10.98       20.88      5.69 o 
   1   4  19      110.49      106.30      8.19 o 
   2   4  19       16.06       -2.44      5.15 o 
   3   4  19        2.52       10.62      5.64 o 
   4   4  19        1.15        3.83      7.21 o 
   5   4  19       26.10       23.98      9.04 o 
   6   4  19       57.41       53.54     10.61 o 
   7   4  19       24.77       57.62     14.71 o 
   8   4  19      159.93      167.49     16.44 o 
   9   4  19       40.70       43.26     27.56 o 
  10   4  19       98.21      141.99     32.48 o 
 -13   5  19      363.42      374.05     28.74 o 
 -12   5  19       21.06       10.89     12.42 o 
 -11   5  19       19.14       31.28     12.76 o 
 -10   5  19      120.07      157.10     16.36 o 
  -9   5  19       60.76       61.14     12.15 o 
  -8   5  19        1.46        2.59      7.94 o 
  -7   5  19     2020.11     2033.23     47.49 o 
  -6   5  19      410.05      410.95     16.73 o 
  -5   5  19      360.93      363.43     14.21 o 
  -4   5  19     4146.74     3984.40     46.14 o 
  -3   5  19     5713.78     5492.41     55.14 o 
  -2   5  19     6486.14     6209.14     55.74 o 
  -1   5  19     1790.04     1679.07     23.17 o 
   0   5  19     1057.13     1063.23     21.45 o 
   1   5  19     1296.31     1156.07     23.54 o 
   2   5  19     2621.87     2544.96     35.61 o 
   3   5  19      766.98      803.00     23.82 o 
   4   5  19        8.06       -1.92      7.19 o 
   5   5  19      192.05      205.49     14.81 o 
   6   5  19      159.29      158.92     20.08 o 
   7   5  19      715.45      727.40     25.01 o 
   8   5  19       16.62       14.80     20.75 o 
   9   5  19       20.59       48.42     24.12 o 
  10   5  19       85.65       60.15     26.55 o 
 -12   6  19       49.53       36.98     17.32 o 
 -11   6  19       81.94       88.51     16.55 o 
 -10   6  19       56.34       59.39     16.74 o 
  -9   6  19      306.91      320.78     24.08 o 
  -8   6  19       54.76       37.96     10.69 o 
  -7   6  19       56.32       59.32     10.28 o 
  -6   6  19      253.38      227.66     14.67 o 
  -5   6  19       40.28       26.75      7.24 o 
  -4   6  19      307.94      297.89     12.42 o 
  -3   6  19      384.08      394.71     14.80 o 
  -2   6  19        1.23        0.06      4.98 o 
  -1   6  19       35.62       38.79      6.76 o 
   0   6  19        1.97        7.72      5.68 o 
   1   6  19       17.08        3.94      5.72 o 
   2   6  19       75.98       59.93     12.99 o 
   3   6  19      106.48      126.30     11.68 o 
   4   6  19        1.41        8.15      7.01 o 
   5   6  19        0.24        5.04      7.96 o 
   6   6  19       51.35       49.98     10.87 o 
   7   6  19       44.95       51.23     28.28 o 
   8   6  19      103.83      130.21     40.56 o 
   9   6  19       23.81       17.78     19.45 o 
  10   6  19       19.98       -9.03     21.19 o 
 -12   7  19       93.89       84.76     17.01 o 
 -11   7  19      291.23      313.52     22.56 o 
 -10   7  19       59.65       71.37     14.07 o 
  -9   7  19        0.13        6.46     10.44 o 
  -8   7  19      111.89       97.09     12.96 o 
  -7   7  19      473.02      454.75     22.56 o 
  -6   7  19        9.27        5.92      7.86 o 
  -5   7  19      479.38      466.43     18.64 o 
  -4   7  19       79.34       73.39      9.43 o 
  -3   7  19       48.87       43.90      8.99 o 
  -2   7  19     2868.31     2799.62     42.58 o 
  -1   7  19     1212.27     1195.14     25.41 o 
   0   7  19      312.69      272.89     13.72 o 
   1   7  19     1003.37      940.08     24.42 o 
   2   7  19     1976.44     1988.16     38.61 o 
   3   7  19       23.35       21.18      7.82 o 
   4   7  19       66.73       66.28     19.78 o 
   5   7  19        4.25        6.68      8.49 o 
   6   7  19       81.94       67.95     13.40 o 
   7   7  19       78.13      103.28     26.87 o 
   8   7  19       20.62       39.42     25.10 o 
   9   7  19       26.97       80.72     42.51 o 
 -12   8  19        0.85      -17.64     22.80 o 
 -11   8  19       32.91       43.02     13.94 o 
 -10   8  19       49.46       55.64     15.73 o 
  -9   8  19       21.18       20.76     10.33 o 
  -8   8  19        0.91       -3.21     10.63 o 
  -7   8  19      110.69       79.82     11.76 o 
  -6   8  19        9.84       11.35      7.92 o 
  -5   8  19      103.95       96.72     11.34 o 
  -4   8  19        6.07       -6.79      8.95 o 
  -3   8  19      281.10      293.22     26.58 o 
  -2   8  19      425.30      426.50     16.34 o 
  -1   8  19      106.26      129.41     10.07 o 
   0   8  19       12.99       15.12      9.55 o 
   1   8  19       59.45       70.31      8.58 o 
   2   8  19      307.57      306.31     15.05 o 
   3   8  19       60.59       44.75      8.80 o 
   4   8  19       27.86       10.28      9.23 o 
   5   8  19        0.39       -0.42      7.75 o 
   6   8  19       75.79       81.32     14.78 o 
   7   8  19        1.05        9.37     27.86 o 
   8   8  19        5.55        2.82     12.79 o 
   9   8  19      147.82      185.28     49.78 o 
 -11   9  19       18.49       10.64     13.97 o 
 -10   9  19      212.22      162.18     24.73 o 
  -9   9  19        1.37      -11.60     11.93 o 
  -8   9  19        0.36       -1.06      8.56 o 
  -7   9  19      135.46       90.62     12.75 o 
  -6   9  19        2.29       10.32      7.87 o 
  -5   9  19      897.96      859.41     25.60 o 
  -4   9  19        4.71        3.17      6.68 o 
  -3   9  19       59.78       41.42     12.95 o 
  -2   9  19     1074.53      994.14     28.98 o 
  -1   9  19     1056.29      957.42     17.35 o 
   0   9  19       56.47       42.43      9.43 o 
   1   9  19      296.64      318.10     13.90 o 
   2   9  19      883.67      945.04     24.19 o 
   3   9  19        9.11       16.13      7.71 o 
   4   9  19       36.04       22.04      9.82 o 
   5   9  19      162.41      138.31     44.07 o 
   6   9  19        0.66        2.54      9.65 o 
   7   9  19      221.76      219.15     55.20 o 
 -10  10  19        2.13       -8.77     10.39 o 
  -9  10  19       39.54       17.77     10.96 o 
  -8  10  19       75.66       53.91     12.86 o 
  -7  10  19      758.07      744.90     30.23 o 
  -6  10  19      334.55      330.88     18.63 o 
  -5  10  19       10.46        4.20      7.29 o 
  -4  10  19      134.80      147.54     13.94 o 
  -3  10  19       27.54       20.19      7.24 o 
  -2  10  19       39.72       30.59     12.44 o 
  -1  10  19        0.00        9.39     15.20 o 
   0  10  19      158.02      223.00     25.53 o 
   1  10  19       39.58       33.71     12.72 o 
   2  10  19       27.29       52.89     16.61 o 
   3  10  19      118.10       89.57     15.83 o 
   4  10  19      123.50      106.51     25.53 o 
   5  10  19      276.22      290.82     46.49 o 
   6  10  19       33.85       45.64     13.14 o 
   7  10  19       21.14       34.25     14.23 o 
  -9  11  19        3.76       -6.37     12.48 o 
  -8  11  19        7.13        0.89      9.65 o 
  -7  11  19        0.27       -2.38      8.97 o 
  -6  11  19        1.88        6.68      8.39 o 
  -5  11  19       33.72       26.43      8.78 o 
  -4  11  19      484.57      472.44     30.14 o 
  -3  11  19      368.24      326.44     18.49 o 
  -2  11  19      147.69      105.88     17.23 o 
  -1  11  19       55.89       96.95     17.83 o 
   0  11  19        2.95       19.21     16.46 o 
   1  11  19      568.77      547.38     29.65 o 
   2  11  19     1440.74     1417.07     45.79 o 
   3  11  19       13.51       17.24     16.65 o 
   4  11  19       49.82       35.23     26.03 o 
   5  11  19      286.41      347.34     32.97 o 
   6  11  19       42.82       34.38     35.31 o 
   7  11  19        1.48       91.42    141.80 o 
  -8  12  19       22.57       18.85     11.37 o 
  -7  12  19       64.48       47.66     20.17 o 
  -6  12  19        1.37        5.46      9.05 o 
  -5  12  19       72.89       47.09     10.08 o 
  -4  12  19        7.15       13.20      7.47 o 
  -3  12  19      199.84      181.95     21.77 o 
  -2  12  19      456.25      463.81     69.62 o 
  -1  12  19      159.83      131.74     20.01 o 
   0  12  19       69.37       57.22     22.90 o 
   1  12  19      210.74      190.09     36.67 o 
   2  12  19      141.91      175.67     22.03 o 
   3  12  19        0.03       22.55     25.18 o 
   4  12  19       31.79       39.65     28.97 o 
   5  12  19       28.44       54.01     36.95 o 
   6  12  19        4.83       42.93     52.36 o 
  -7  13  19      177.70      190.55     28.41 o 
  -6  13  19        2.21       10.03      8.95 o 
  -5  13  19      388.44      371.59     19.35 o 
  -4  13  19      191.97      200.83     23.43 o 
  -3  13  19      204.44      257.99     25.34 o 
  -2  13  19      567.58      558.66     32.94 o 
  -1  13  19      107.07       58.48     37.59 o 
   0  13  19       50.82       30.40     16.87 o 
   1  13  19       15.15        5.34     14.89 o 
   2  13  19      135.35      186.35     30.66 o 
   3  13  19       86.14       98.03     37.05 o 
   4  13  19       38.64       81.08     80.81 o 
  -5  14  19       92.35       92.58     11.56 o 
  -4  14  19        6.02       13.97     15.24 o 
  -3  14  19      950.06     1069.50     44.20 o 
  -2  14  19      427.35      482.15     33.35 o 
  -1  14  19       67.03      112.77     21.20 o 
   0  14  19        3.27        0.21     19.08 o 
   1  14  19       79.90      104.60     21.35 o 
   2  14  19       84.87      105.80     32.99 o 
   3  14  19       26.65       30.73     26.28 o 
 -13   0  20        4.12       -8.88     23.04 o 
 -12   0  20       50.11       -0.68     24.09 o 
 -11   0  20       55.46       32.64     24.16 o 
 -10   0  20       46.54       42.05     23.28 o 
  -9   0  20      268.63      223.10     22.35 o 
  -8   0  20      368.47      418.71     32.30 o 
  -7   0  20      485.73      515.91     28.09 o 
  -6   0  20     2167.46     2080.76     37.49 o 
  -5   0  20     2298.92     2412.03     49.45 o 
  -4   0  20      212.78      244.07     13.87 o 
  -3   0  20       23.42       24.68      8.12 o 
  -2   0  20     6767.31     6561.62     72.59 o 
  -1   0  20        2.14        8.14      8.01 o 
   0   0  20       43.24       33.19      8.40 o 
   1   0  20      686.82      827.45     29.40 o 
   2   0  20      374.60      408.00     19.40 o 
   3   0  20     3172.62     2999.51     52.69 o 
   4   0  20      459.84      485.33     25.03 o 
   5   0  20     2543.54     2385.46     52.22 o 
   6   0  20       67.39       66.84     14.14 o 
   7   0  20      421.49      444.19     27.65 o 
   8   0  20       52.65       58.27     20.94 o 
   9   0  20       21.36       24.61     16.90 o 
  10   0  20      383.69      373.71     43.57 o 
 -13   1  20       99.17       88.48     20.57 o 
 -12   1  20       51.31       59.61     19.56 o 
 -11   1  20       48.26       33.39     17.47 o 
 -10   1  20        0.42      -10.54     11.39 o 
  -9   1  20       39.27       22.25     11.88 o 
  -8   1  20        2.16       -5.90      5.90 o 
  -7   1  20      411.00      374.88     13.04 o 
  -6   1  20       11.45       17.09      6.22 o 
  -5   1  20      286.07      286.13      9.57 o 
  -4   1  20       27.48       25.68      5.60 o 
  -3   1  20      718.94      681.31     14.93 o 
  -2   1  20        0.25       -0.98      3.47 o 
  -1   1  20       97.39      119.75      8.23 o 
   0   1  20      178.58      201.64      9.87 o 
   1   1  20      160.71      192.17     17.80 o 
   2   1  20        2.83        8.38      5.37 o 
   3   1  20      123.56      142.37      9.77 o 
   4   1  20        1.80       -5.27      5.27 o 
   5   1  20        6.05        9.48      6.85 o 
   6   1  20        0.57        6.29      7.06 o 
   7   1  20      148.20      149.64     13.69 o 
   8   1  20        8.96       -0.68     11.90 o 
   9   1  20       26.51       22.27     19.53 o 
  10   1  20       10.91       22.32     13.95 o 
 -13   2  20        4.82       -8.48     24.11 o 
 -12   2  20       39.18       33.61     17.81 o 
 -11   2  20        0.58       -0.54     23.24 o 
 -10   2  20        3.04       10.92      9.56 o 
  -9   2  20      172.03      182.24     13.32 o 
  -8   2  20      199.17      194.34     12.85 o 
  -7   2  20        5.00        2.28      6.05 o 
  -6   2  20      368.13      371.59     12.66 o 
  -5   2  20     2231.58     2148.91     26.15 o 
  -4   2  20      905.30      916.74     19.88 o 
  -3   2  20     1867.59     1936.17     21.90 o 
  -2   2  20     2733.22     2730.27     25.98 o 
  -1   2  20      197.31      195.52      9.58 o 
   0   2  20     1552.85     1623.17     23.12 o 
   1   2  20      402.56      446.12     12.35 o 
   2   2  20       45.60       63.93      7.00 o 
   3   2  20      690.68      722.65     18.59 o 
   4   2  20      163.26      203.87     17.49 o 
   5   2  20       34.19       30.82      7.78 o 
   6   2  20      444.09      441.03     25.67 o 
   7   2  20      393.93      406.75     22.77 o 
   8   2  20        0.12        6.28     18.36 o 
   9   2  20       90.60      121.37     26.85 o 
  10   2  20      252.98      307.41     48.90 o 
 -13   3  20      230.40      231.94     34.90 o 
 -12   3  20       20.14       19.59     14.86 o 
 -11   3  20        7.77       10.16     11.05 o 
 -10   3  20      106.93      106.44     12.17 o 
  -9   3  20      161.86      184.32     16.05 o 
  -8   3  20       94.37       93.08     11.01 o 
  -7   3  20       20.72       20.11      7.56 o 
  -6   3  20      148.54      146.65     10.20 o 
  -5   3  20      684.42      626.39     15.47 o 
  -4   3  20      581.23      585.21     14.56 o 
  -3   3  20      673.31      651.96     13.38 o 
  -2   3  20      333.09      349.41      9.39 o 
  -1   3  20      408.75      395.81     12.10 o 
   0   3  20       59.62       52.93      7.82 o 
   1   3  20       27.86       12.88      6.10 o 
   2   3  20        0.01       -4.50      4.50 o 
   3   3  20       83.89       78.06      8.34 o 
   4   3  20       34.34       43.46      8.08 o 
   5   3  20       92.87       83.10     12.23 o 
   6   3  20      134.97      151.63     18.52 o 
   7   3  20      164.65      156.59     25.98 o 
   8   3  20       63.83       46.57     13.20 o 
   9   3  20       14.20       37.93     12.31 o 
  10   3  20       53.71       71.15     29.33 o 
 -13   4  20        0.24       13.91     34.56 o 
 -12   4  20       50.00       75.64     22.64 o 
 -11   4  20       11.41        3.23     11.74 o 
 -10   4  20        2.70        1.31     10.85 o 
  -9   4  20      361.82      415.37     17.35 o 
  -8   4  20       79.47       83.47     10.68 o 
  -7   4  20      181.51      175.92     11.36 o 
  -6   4  20       76.79       87.55      9.10 o 
  -5   4  20       68.03       75.03     13.90 o 
  -4   4  20       24.91       31.38      6.59 o 
  -3   4  20     2422.42     2374.84     28.21 o 
  -2   4  20     7615.06     7562.90     60.08 o 
  -1   4  20     6435.25     6241.95     57.46 o 
   0   4  20      106.10      151.36     15.18 o 
   1   4  20     1179.86     1102.94     29.10 o 
   2   4  20      407.83      412.08     14.75 o 
   3   4  20     2294.82     2069.34     37.81 o 
   4   4  20        0.45        2.10      7.14 o 
   5   4  20     1469.66     1467.65     45.92 o 
   6   4  20      111.77       93.37     11.96 o 
   7   4  20      311.48      352.51     25.51 o 
   8   4  20      221.85      275.91     19.94 o 
   9   4  20      268.77      337.04     22.89 o 
  10   4  20      303.26      356.74     55.22 o 
 -13   5  20       26.57       62.44     18.38 o 
 -12   5  20      125.51      153.53     18.97 o 
 -11   5  20       14.50       20.64     14.16 o 
 -10   5  20        7.47       24.60     11.85 o 
  -9   5  20        7.97       -2.80      9.03 o 
  -8   5  20       97.85       85.05     11.97 o 
  -7   5  20       27.13       29.43      8.98 o 
  -6   5  20      131.35      135.76     10.35 o 
  -5   5  20      761.12      743.32     21.64 o 
  -4   5  20       15.89       17.01      6.46 o 
  -3   5  20      450.45      441.28     16.34 o 
  -2   5  20     3532.32     3450.91     40.60 o 
  -1   5  20     1193.67     1166.06     19.65 o 
   0   5  20      148.03      125.69      9.86 o 
   1   5  20       45.96       26.66      7.46 o 
   2   5  20      474.56      430.51     33.09 o 
   3   5  20        5.16       -4.17      7.49 o 
   4   5  20      230.18      240.70     14.94 o 
   5   5  20       41.33       53.39     10.68 o 
   6   5  20       21.35       24.89      9.76 o 
   7   5  20      136.61      161.90     26.58 o 
   8   5  20       32.55       34.63     16.55 o 
   9   5  20        7.71       15.28     31.09 o 
  10   5  20      171.91      145.59     23.54 o 
 -12   6  20        8.05        3.83     13.03 o 
 -11   6  20       31.38       61.49     15.08 o 
 -10   6  20       81.10       93.66     17.14 o 
  -9   6  20      142.59      140.08     14.86 o 
  -8   6  20       36.64       25.09     11.08 o 
  -7   6  20       84.09       82.56     11.13 o 
  -6   6  20      103.81      126.92     14.86 o 
  -5   6  20      105.64      113.96     11.32 o 
  -4   6  20     1852.37     1871.90     28.35 o 
  -3   6  20        4.24        4.07      4.96 o 
  -2   6  20     1201.70     1155.28     21.64 o 
  -1   6  20      408.73      408.85     11.97 o 
   0   6  20      949.00      909.47     20.08 o 
   1   6  20      704.13      660.65     18.65 o 
   2   6  20      785.71      738.17     26.95 o 
   3   6  20      563.86      547.03     19.92 o 
   4   6  20       77.96       93.06     11.53 o 
   5   6  20       15.63       14.79     13.14 o 
   6   6  20      434.22      410.17     30.44 o 
   7   6  20     1018.77     1052.01     36.40 o 
   8   6  20      265.11      291.43    119.73 o 
   9   6  20       18.11        8.84     18.77 o 
 -12   7  20        4.63       12.57     14.12 o 
 -11   7  20        8.80       10.50     16.33 o 
 -10   7  20       67.31       96.49     17.16 o 
  -9   7  20       20.82       21.35     11.81 o 
  -8   7  20      154.35      175.70     18.05 o 
  -7   7  20       74.50       71.83     17.15 o 
  -6   7  20        9.52        3.04      6.84 o 
  -5   7  20       33.81       38.88      8.58 o 
  -4   7  20        0.60        4.48      6.16 o 
  -3   7  20      423.85      417.42     16.85 o 
  -2   7  20     1220.99     1211.62     26.84 o 
  -1   7  20      757.63      741.76     21.48 o 
   0   7  20       15.19       25.76      7.12 o 
   1   7  20       46.00       43.88     10.02 o 
   2   7  20      186.52      202.20     17.06 o 
   3   7  20       36.73       21.42     10.04 o 
   4   7  20        6.01        9.03      7.75 o 
   5   7  20       35.01       35.18     13.24 o 
   6   7  20       19.96       10.38     10.06 o 
   7   7  20        2.27       13.71     18.64 o 
   8   7  20       18.97       50.11     35.11 o 
   9   7  20       10.87       11.24     18.40 o 
 -11   8  20       30.71       21.15     13.54 o 
 -10   8  20       42.87       52.10     14.88 o 
  -9   8  20       74.49       92.05     16.15 o 
  -8   8  20        5.86        4.01      8.27 o 
  -7   8  20       65.95       63.79     11.22 o 
  -6   8  20      119.54      134.50     12.90 o 
  -5   8  20     1740.96     1681.05     36.25 o 
  -4   8  20       58.55       71.90     11.23 o 
  -3   8  20      119.87      119.89     11.04 o 
  -2   8  20     1833.66     1895.55     36.27 o 
  -1   8  20      856.51      776.93     21.75 o 
   0   8  20      496.12      468.56     19.02 o 
   1   8  20        0.22        0.97      6.18 o 
   2   8  20        0.03        7.41      5.77 o 
   3   8  20       66.93       74.33     11.47 o 
   4   8  20       30.08       25.15      9.35 o 
   5   8  20      201.11      216.50     18.92 o 
   6   8  20       24.07       32.00     12.02 o 
   7   8  20      159.48      138.45     27.10 o 
   8   8  20       32.72       84.27     51.23 o 
 -11   9  20        0.01       23.29     15.66 o 
 -10   9  20       82.58       75.96     17.20 o 
  -9   9  20       27.85       28.76     11.19 o 
  -8   9  20       27.44       30.47     13.96 o 
  -7   9  20       15.17       18.83      9.09 o 
  -6   9  20        3.16        6.22      7.91 o 
  -5   9  20      124.75      143.15     13.09 o 
  -4   9  20       46.00       49.29      9.47 o 
  -3   9  20        7.49       -2.09      6.05 o 
  -2   9  20       45.60       41.80      7.88 o 
  -1   9  20      277.59      274.00     13.13 o 
   0   9  20      679.65      650.96     35.64 o 
   1   9  20      283.83      300.10     14.24 o 
   2   9  20      319.44      314.42     18.88 o 
   3   9  20        3.45       18.32      8.95 o 
   4   9  20       11.65       22.97     32.10 o 
   5   9  20        2.68       13.24     11.85 o 
   6   9  20       12.89       25.72     32.29 o 
   7   9  20      165.38      158.58     76.61 o 
   8   9  20       36.93       41.38     15.45 o 
 -10  10  20        0.62        9.87     13.07 o 
  -9  10  20       26.93       19.81     14.95 o 
  -8  10  20      128.51      119.06     15.38 o 
  -7  10  20       10.00       21.39     11.22 o 
  -6  10  20      294.71      342.08     18.96 o 
  -5  10  20      317.25      312.89     17.77 o 
  -4  10  20      322.32      254.68     21.47 o 
  -3  10  20      228.55      222.95     13.56 o 
  -2  10  20       70.02       70.98     19.69 o 
  -1  10  20       50.63       51.86     14.18 o 
   0  10  20      358.82      358.28     25.70 o 
   1  10  20       43.51       33.08     21.30 o 
   2  10  20        3.29        0.09     11.18 o 
   3  10  20      268.21      301.71     16.40 o 
   4  10  20      181.37      189.79     39.51 o 
   5  10  20       54.86       83.47     26.92 o 
   6  10  20       48.46       31.16     13.66 o 
   7  10  20      197.50      187.81     67.30 o 
  -9  11  20       63.48       86.90     20.63 o 
  -8  11  20        6.20       -8.56      8.56 o 
  -7  11  20        0.64        5.19     10.05 o 
  -6  11  20      158.82      132.17     14.46 o 
  -5  11  20       83.67       74.21     11.57 o 
  -4  11  20       82.88       95.66     11.29 o 
  -3  11  20        0.23       -1.20      5.43 o 
  -2  11  20       22.07        7.48     12.72 o 
  -1  11  20       55.13       67.60     16.52 o 
   0  11  20      387.86      388.77     26.40 o 
   1  11  20      309.93      278.20     31.66 o 
   2  11  20      731.83      686.16     50.24 o 
   3  11  20      199.28      236.10     60.77 o 
   4  11  20        0.40       17.58      9.00 o 
   5  11  20       13.74       20.20     21.99 o 
   6  11  20        2.98       40.93     29.76 o 
  -8  12  20       15.36        8.47     10.35 o 
  -7  12  20        2.23       -2.82      9.08 o 
  -6  12  20        6.03        2.92      8.69 o 
  -5  12  20       84.42       60.11     11.04 o 
  -4  12  20       31.88       37.94      8.46 o 
  -3  12  20        1.89       -5.79     12.54 o 
  -2  12  20      764.36      770.09     36.67 o 
  -1  12  20       35.42       42.33     16.91 o 
   0  12  20       85.91      100.24     17.27 o 
   1  12  20      333.30      383.80     53.42 o 
   2  12  20      224.91      249.83     30.97 o 
   3  12  20      231.79      247.16     37.40 o 
   4  12  20       36.59       69.28     75.08 o 
   5  12  20       41.16       67.29     48.20 o 
  -7  13  20       72.63       77.02     20.78 o 
  -6  13  20      301.74      327.13     23.94 o 
  -5  13  20      113.02      104.28     17.15 o 
  -4  13  20      240.46      268.86     26.31 o 
  -3  13  20      817.57      870.24     43.32 o 
  -2  13  20     1481.88     1679.42     55.06 o 
  -1  13  20      670.16      766.35     63.12 o 
   0  13  20        0.04       -9.39     14.27 o 
   1  13  20       54.79       78.34     19.73 o 
   2  13  20       13.99       53.93     55.42 o 
   3  13  20        0.52       16.04     41.34 o 
   4  13  20       91.26      159.49     56.88 o 
  -5  14  20        7.05      -12.70     12.70 o 
  -4  14  20       32.31       30.60     16.40 o 
  -3  14  20        5.06       22.05     15.49 o 
  -2  14  20      377.11      466.01     33.32 o 
  -1  14  20       19.84       30.42     16.79 o 
   0  14  20       20.76       28.01     16.62 o 
   1  14  20        3.11       -4.20     15.60 o 
   2  14  20        3.07      -11.24     15.76 o 
 -13   1  21       27.79       22.34     19.60 o 
 -12   1  21       32.68       32.90     21.63 o 
 -11   1  21      103.71       95.28     20.23 o 
 -10   1  21       15.91       17.67     11.88 o 
  -9   1  21      526.66      494.34     23.91 o 
  -8   1  21      220.95      199.06     14.99 o 
  -7   1  21       69.82       88.24     10.70 o 
  -6   1  21       41.95       51.35      9.51 o 
  -5   1  21       68.15       40.85      6.10 o 
  -4   1  21     2212.83     2170.75     28.64 o 
  -3   1  21      235.80      241.41     10.90 o 
  -2   1  21     2402.81     2449.19     27.18 o 
  -1   1  21     1073.96     1213.28     21.32 o 
   0   1  21     4244.13     4223.80     45.53 o 
   1   1  21       62.48       74.74      7.57 o 
   2   1  21      349.61      396.67     13.80 o 
   3   1  21     2830.78     2768.28     36.19 o 
   4   1  21      266.94      270.95     15.97 o 
   5   1  21      453.98      434.19     16.99 o 
   6   1  21       10.31       25.37      8.16 o 
   7   1  21      227.31      212.11     21.81 o 
   8   1  21       12.62       41.69     18.55 o 
   9   1  21        5.33       18.10     26.44 o 
  10   1  21        4.63      -10.43     17.88 o 
 -13   2  21       24.79      -11.73     24.53 o 
 -12   2  21        3.00      -13.78     16.16 o 
 -11   2  21       35.43       46.61     18.35 o 
 -10   2  21       13.27        5.60     11.78 o 
  -9   2  21      104.65       93.78     11.51 o 
  -8   2  21       16.67       28.76      9.31 o 
  -7   2  21      611.10      556.15     16.40 o 
  -6   2  21       87.36       88.56      8.22 o 
  -5   2  21      352.45      308.52     12.07 o 
  -4   2  21      233.31      243.81     10.75 o 
  -3   2  21        0.58       -2.78      4.95 o 
  -2   2  21      146.30      128.26      8.56 o 
  -1   2  21      192.65      174.65      8.02 o 
   0   2  21       40.41       51.10      6.02 o 
   1   2  21        8.07        6.77      4.67 o 
   2   2  21       12.22        5.71      5.85 o 
   3   2  21        8.47       15.80      6.43 o 
   4   2  21       13.12       18.21      7.30 o 
   5   2  21      182.56      183.43     12.96 o 
   6   2  21       22.57       20.92      8.51 o 
   7   2  21       21.77       12.74     10.60 o 
   8   2  21      220.06      257.24     38.65 o 
   9   2  21       19.83       44.61     21.92 o 
  10   2  21       48.44       45.94     16.24 o 
 -13   3  21      196.53      178.09     32.17 o 
 -12   3  21      451.22      463.67     40.89 o 
 -11   3  21       41.82       55.60     12.16 o 
 -10   3  21        0.07        2.51      9.33 o 
  -9   3  21      257.46      309.50     20.51 o 
  -8   3  21        5.30       24.61      8.42 o 
  -7   3  21      245.28      259.51     13.19 o 
  -6   3  21       25.53       32.91      8.48 o 
  -5   3  21       60.99       46.96      7.14 o 
  -4   3  21       27.06       18.23      5.67 o 
  -3   3  21      985.45      974.52     17.60 o 
  -2   3  21      852.98      817.39     14.72 o 
  -1   3  21     3980.29     3852.75     44.25 o 
   0   3  21     5512.53     5209.74     60.10 o 
   1   3  21      153.18      146.11      9.69 o 
   2   3  21       48.03       37.60      6.76 o 
   3   3  21      991.69      947.24     21.95 o 
   4   3  21      191.80      184.29     21.05 o 
   5   3  21       41.61       39.95     12.63 o 
   6   3  21      743.98      748.33     25.53 o 
   7   3  21       14.04       25.62     11.23 o 
   8   3  21      120.74      129.72     18.67 o 
   9   3  21      109.58      116.55     32.75 o 
  10   3  21       11.35        9.75     14.99 o 
 -13   4  21       31.55       15.91     33.18 o 
 -12   4  21       66.24       95.05     16.60 o 
 -11   4  21       30.11       25.12     12.18 o 
 -10   4  21      132.44      101.60     14.61 o 
  -9   4  21        3.08       -7.91      7.91 o 
  -8   4  21       55.41       52.14      9.72 o 
  -7   4  21      198.57      187.36     11.64 o 
  -6   4  21      618.85      608.11     18.71 o 
  -5   4  21       20.49       18.15      8.39 o 
  -4   4  21        2.22        9.77      7.13 o 
  -3   4  21      413.35      407.74     12.68 o 
  -2   4  21       89.73       92.17      7.38 o 
  -1   4  21       22.73       12.66      6.07 o 
   0   4  21        3.60        4.56      5.87 o 
   1   4  21       25.43       15.46      8.42 o 
   2   4  21        9.69       11.12      6.06 o 
   3   4  21       86.10       74.15     10.81 o 
   4   4  21        0.35        1.05      7.26 o 
   5   4  21       26.32       23.32      8.94 o 
   6   4  21        0.50        8.57     11.55 o 
   7   4  21        6.25       23.90     13.43 o 
   8   4  21        7.58        6.38     21.55 o 
   9   4  21      105.21      134.20     18.77 o 
  10   4  21      161.57      184.28     40.67 o 
 -13   5  21      354.39      391.55     45.42 o 
 -12   5  21      458.67      514.17     27.38 o 
 -11   5  21      127.56      136.43     17.38 o 
 -10   5  21       29.57       19.97     11.75 o 
  -9   5  21        6.76       -3.65      9.23 o 
  -8   5  21      111.62      108.82     13.01 o 
  -7   5  21      205.34      182.12     14.95 o 
  -6   5  21      319.31      367.35     16.43 o 
  -5   5  21      731.43      719.44     27.54 o 
  -4   5  21      539.26      499.88     15.68 o 
  -3   5  21     1413.74     1424.49     24.86 o 
  -2   5  21     3960.06     3934.39     44.78 o 
  -1   5  21    12275.26    11951.07    104.78 o 
   0   5  21     6707.69     6681.58     74.03 o 
   1   5  21     4818.87     4446.51     75.05 o 
   2   5  21     7314.84     6862.39    103.85 o 
   3   5  21      105.11      117.29     12.49 o 
   4   5  21       15.24       18.51      8.57 o 
   5   5  21        0.23       15.49      8.81 o 
   6   5  21      368.79      416.68     29.44 o 
   7   5  21      275.89      322.80     25.62 o 
   8   5  21       75.20       85.16     21.50 o 
   9   5  21      151.63      144.89     41.77 o 
 -12   6  21       20.85       27.11     14.16 o 
 -11   6  21        2.91       14.84     13.44 o 
 -10   6  21      145.62      130.07     19.72 o 
  -9   6  21       58.40       65.94     12.34 o 
  -8   6  21        0.02        7.24     10.32 o 
  -7   6  21       34.41       37.80     12.11 o 
  -6   6  21      211.97      226.37     15.13 o 
  -5   6  21       68.70       60.63      9.84 o 
  -4   6  21       30.10       24.10      7.25 o 
  -3   6  21       26.13       28.04      7.59 o 
  -2   6  21      717.88      737.87     18.71 o 
  -1   6  21       14.04       11.09      5.08 o 
   0   6  21        0.01        1.07      9.49 o 
   1   6  21      306.72      252.72     14.53 o 
   2   6  21        0.20        1.83      7.03 o 
   3   6  21       80.30       66.24     10.69 o 
   4   6  21        1.15       11.82      7.46 o 
   5   6  21      330.23      385.53     29.30 o 
   6   6  21       17.72       28.82     10.16 o 
   7   6  21      208.26      228.09     21.72 o 
   8   6  21       77.60      247.89     74.47 o 
   9   6  21        0.15       43.12     92.49 o 
 -12   7  21      274.52      245.28     22.51 o 
 -11   7  21       33.77       13.85     13.13 o 
 -10   7  21      177.72      166.15     18.01 o 
  -9   7  21      189.20      190.65     22.51 o 
  -8   7  21        2.05        4.76      9.93 o 
  -7   7  21      358.25      335.83     25.75 o 
  -6   7  21        0.16        4.50      8.44 o 
  -5   7  21      254.00      274.38     15.86 o 
  -4   7  21      289.46      324.42     16.20 o 
  -3   7  21      163.50      152.92     12.02 o 
  -2   7  21       95.73      124.98     18.67 o 
  -1   7  21     1605.01     1622.92     33.39 o 
   0   7  21     3228.54     3214.79     50.92 o 
   1   7  21       18.18       13.22      6.45 o 
   2   7  21        4.40       -3.93      6.84 o 
   3   7  21      412.01      401.43     21.15 o 
   4   7  21       49.70       64.51     20.04 o 
   5   7  21       10.51       25.80     12.69 o 
   6   7  21      159.92      181.28     26.51 o 
   7   7  21       10.11       25.43     21.71 o 
   8   7  21      400.78      470.97     38.79 o 
   9   7  21       18.92        6.47     18.25 o 
 -11   8  21       37.26       30.86     14.13 o 
 -10   8  21       14.88       13.67     25.62 o 
  -9   8  21        9.87       26.05     13.05 o 
  -8   8  21       69.48       61.00     20.06 o 
  -7   8  21       24.30       36.34      9.81 o 
  -6   8  21      160.21      159.74     14.18 o 
  -5   8  21      234.36      265.66     16.10 o 
  -4   8  21      257.04      257.41     15.22 o 
  -3   8  21      174.68      178.79     12.63 o 
  -2   8  21      202.22      205.20     13.18 o 
  -1   8  21        2.92       -2.80      5.31 o 
   0   8  21        0.29        0.46      6.01 o 
   1   8  21        3.06        3.13      5.99 o 
   2   8  21       20.00       17.40      7.41 o 
   3   8  21        5.25        8.03      8.44 o 
   4   8  21      170.90      156.62     19.10 o 
   5   8  21        8.36       -2.70      9.24 o 
   6   8  21        0.24       19.52     11.01 o 
   7   8  21      107.50      144.10     34.18 o 
   8   8  21       46.68       54.44     16.80 o 
 -11   9  21       23.85       19.69     16.32 o 
 -10   9  21        0.76      -10.54     18.01 o 
  -9   9  21       28.02       29.78     14.41 o 
  -8   9  21      176.46      193.50     16.98 o 
  -7   9  21       41.29       46.16     11.04 o 
  -6   9  21       12.55       13.92      8.34 o 
  -5   9  21        1.65       10.35      7.01 o 
  -4   9  21      545.64      542.62     21.07 o 
  -3   9  21       25.22       33.92      8.31 o 
  -2   9  21      418.40      390.59     16.84 o 
  -1   9  21      174.03      159.79     11.02 o 
   0   9  21      249.52      227.10     12.64 o 
   1   9  21        3.81       11.62      6.11 o 
   2   9  21       53.02       45.26     10.26 o 
   3   9  21      518.12      540.15     23.07 o 
   4   9  21       29.63       33.93     16.43 o 
   5   9  21      217.28      204.28     41.52 o 
   6   9  21       57.80       96.32     41.74 o 
   7   9  21       67.79       48.99     15.38 o 
   8   9  21       46.47       53.26     20.83 o 
 -10  10  21      143.87      169.76     21.22 o 
  -9  10  21      169.10      176.70     21.43 o 
  -8  10  21       51.84       62.98     12.74 o 
  -7  10  21       31.17       23.66      9.75 o 
  -6  10  21       36.35       24.25      9.81 o 
  -5  10  21      328.26      353.55     19.19 o 
  -4  10  21        3.51        8.91      7.75 o 
  -3  10  21       20.26       17.38      7.60 o 
  -2  10  21        0.05        6.24      5.67 o 
  -1  10  21        3.79        6.48     11.84 o 
   0  10  21      116.10      110.13     18.84 o 
   1  10  21        2.90        1.02     10.41 o 
   2  10  21      103.27       81.23     16.77 o 
   3  10  21      139.81      161.41     30.56 o 
   4  10  21       24.89       40.40     39.74 o 
   5  10  21        1.29       12.28     23.10 o 
   6  10  21        2.95       32.04     49.37 o 
   7  10  21        2.72       -3.01     12.21 o 
  -9  11  21       45.39       27.99     12.15 o 
  -8  11  21       20.02       13.71     10.37 o 
  -7  11  21        0.51        2.63      9.83 o 
  -6  11  21      113.98      118.85     14.10 o 
  -5  11  21        7.67       14.49      8.67 o 
  -4  11  21      112.31       74.61     10.48 o 
  -3  11  21      123.04      137.96     20.40 o 
  -2  11  21       74.54       71.66     16.31 o 
  -1  11  21      368.90      397.77     30.02 o 
   0  11  21      749.35      743.47     33.63 o 
   1  11  21       17.05       18.48     13.43 o 
   2  11  21       24.58       38.73     14.73 o 
   3  11  21      594.94      678.26     45.96 o 
   4  11  21       36.90       39.98     15.29 o 
   5  11  21       49.83       39.57     24.65 o 
   6  11  21       64.29       73.54     45.36 o 
  -8  12  21       26.34       38.78     12.26 o 
  -7  12  21      103.94       75.56     13.62 o 
  -6  12  21      226.64      218.93     23.69 o 
  -5  12  21      652.84      662.42     24.71 o 
  -4  12  21       95.41      114.18     15.60 o 
  -3  12  21       85.22       77.09     17.42 o 
  -2  12  21       41.19       29.90     14.80 o 
  -1  12  21       44.57       30.59     19.53 o 
   0  12  21       19.14       35.54     14.75 o 
   1  12  21       29.33       27.44     13.67 o 
   2  12  21        0.06       -4.27     12.76 o 
   3  12  21       54.94       62.87     17.52 o 
   4  12  21       47.00      227.98     53.79 o 
   5  12  21       17.93       35.65     43.09 o 
  -7  13  21        8.69        3.26     11.47 o 
  -6  13  21        0.27       -1.09      8.80 o 
  -5  13  21        0.33        6.67      8.34 o 
  -4  13  21      102.30      117.13     20.50 o 
  -3  13  21       42.53       45.04     16.51 o 
  -2  13  21       16.32       10.95     15.94 o 
  -1  13  21      190.08      207.52     25.51 o 
   0  13  21      222.78      241.52     32.83 o 
   1  13  21      248.35      255.04     71.26 o 
   2  13  21      166.92      185.78     24.15 o 
   3  13  21       36.45       35.58     19.20 o 
  -4  14  21       10.95       27.08     18.67 o 
  -3  14  21        0.72       27.53     16.40 o 
  -2  14  21        1.78       13.68     15.80 o 
  -1  14  21      178.08      186.54     25.74 o 
   0  14  21      265.85      295.34     40.21 o 
   1  14  21      263.81      305.77     30.27 o 
 -13   0  22      119.49      126.62     30.80 o 
 -12   0  22       95.06       58.59     28.44 o 
 -11   0  22       23.36       30.16     25.08 o 
 -10   0  22        4.07        4.01     21.62 o 
  -9   0  22      347.23      342.48     26.57 o 
  -8   0  22     1629.24     1523.13     45.76 o 
  -7   0  22     2982.49     2745.99     59.75 o 
  -6   0  22      264.68      352.27     23.94 o 
  -5   0  22      469.10      461.52     21.07 o 
  -4   0  22     6249.56     6014.08     77.83 o 
  -3   0  22      196.12      132.21     13.20 o 
  -2   0  22     1456.10     1714.00     32.31 o 
  -1   0  22      324.01      294.63     17.86 o 
   0   0  22      589.00      565.09     24.48 o 
   1   0  22      101.77      105.36     19.40 o 
   2   0  22     1029.36      998.31     29.52 o 
   3   0  22       18.44       34.26     10.87 o 
   4   0  22       53.08       70.53     14.26 o 
   5   0  22     1067.10     1076.45     35.95 o 
   6   0  22        7.57       16.98     12.33 o 
   7   0  22      182.72      177.88     27.67 o 
   8   0  22      296.56      308.75     59.73 o 
   9   0  22      202.85      174.08     34.58 o 
  10   0  22        9.90       35.46     27.32 o 
 -13   1  22       92.31       92.75     20.78 o 
 -12   1  22       29.09       41.96     19.16 o 
 -11   1  22       10.37        2.99     17.18 o 
 -10   1  22       17.15        4.90     11.98 o 
  -9   1  22      339.21      329.74     20.89 o 
  -8   1  22      152.02      109.64     13.07 o 
  -7   1  22       24.65       17.98      8.30 o 
  -6   1  22       82.34       69.52      9.99 o 
  -5   1  22       17.39        7.79      6.82 o 
  -4   1  22      578.91      562.49     15.49 o 
  -3   1  22        3.66       -3.80      5.12 o 
  -2   1  22      634.58      619.03     13.99 o 
  -1   1  22       53.05       45.20      7.57 o 
   0   1  22        1.34       26.82      7.16 o 
   1   1  22       41.19       37.24      6.64 o 
   2   1  22       14.63        9.43      5.80 o 
   3   1  22       27.46       21.57      9.89 o 
   4   1  22      141.82      102.49     12.53 o 
   5   1  22      207.38      199.10     13.60 o 
   6   1  22        0.06        9.55      7.13 o 
   7   1  22      141.79      145.24     14.28 o 
   8   1  22       11.83       30.92     18.38 o 
   9   1  22        0.68        0.21     12.38 o 
  10   1  22      101.77      162.78     25.39 o 
 -13   2  22       20.86       19.15     25.25 o 
 -12   2  22       20.70       10.72     17.69 o 
 -11   2  22       51.34       56.26     19.70 o 
 -10   2  22        0.77       -3.39     11.64 o 
  -9   2  22       14.90       12.98      8.76 o 
  -8   2  22        5.41       -3.93      7.47 o 
  -7   2  22       78.07       94.56      9.17 o 
  -6   2  22       54.92       63.42      7.60 o 
  -5   2  22      165.97      184.79     10.12 o 
  -4   2  22     1101.01     1155.56     17.69 o 
  -3   2  22     1073.14     1050.18     17.03 o 
  -2   2  22      129.24      130.18      6.56 o 
  -1   2  22      783.01      847.80     16.52 o 
   0   2  22       72.85       78.66     12.05 o 
   1   2  22      563.66      555.11     18.00 o 
   2   2  22      306.14      257.58     12.85 o 
   3   2  22     1447.35     1414.25     35.32 o 
   4   2  22      826.69      758.30     22.44 o 
   5   2  22      806.53      847.67     22.75 o 
   6   2  22      417.91      369.11     20.83 o 
   7   2  22        1.31       -5.51     10.90 o 
   8   2  22      415.10      413.03     33.11 o 
   9   2  22      111.40      123.63     36.75 o 
  10   2  22       10.99       40.00     16.80 o 
 -13   3  22        0.59       -9.58     25.79 o 
 -12   3  22      129.81      221.10     34.06 o 
 -11   3  22      271.83      305.70     21.77 o 
 -10   3  22       23.04        8.43      9.55 o 
  -9   3  22        0.98        3.29      8.55 o 
  -8   3  22       91.19       88.27     11.12 o 
  -7   3  22      627.65      578.93     17.54 o 
  -6   3  22       72.50       72.61      8.96 o 
  -5   3  22        0.21        6.84      5.65 o 
  -4   3  22      782.71      728.79     16.52 o 
  -3   3  22      160.85      143.13      9.77 o 
  -2   3  22       77.80       68.85      6.07 o 
  -1   3  22       77.41       75.37      8.01 o 
   0   3  22      149.22      160.07      9.84 o 
   1   3  22      140.09      167.41     10.18 o 
   2   3  22        3.95        4.22      6.37 o 
   3   3  22       64.19       88.26      9.14 o 
   4   3  22      126.25      129.40     18.40 o 
   5   3  22       10.72       16.41      9.82 o 
   6   3  22      546.89      575.08     24.35 o 
   7   3  22        5.09        5.50     10.25 o 
   8   3  22        0.02       23.07     12.42 o 
   9   3  22       21.97       48.18     30.82 o 
  10   3  22       15.13       12.24     15.83 o 
 -13   4  22        0.74        2.92     27.85 o 
 -12   4  22        9.66        9.87     13.47 o 
 -11   4  22      100.06      102.12     15.39 o 
 -10   4  22       15.65       15.52     11.63 o 
  -9   4  22       98.14       90.35     11.54 o 
  -8   4  22        0.48       20.12      9.31 o 
  -7   4  22      180.09      160.20     11.34 o 
  -6   4  22      375.15      345.50     15.47 o 
  -5   4  22     1782.00     1760.22     31.59 o 
  -4   4  22     2746.74     2541.27     38.14 o 
  -3   4  22      988.34      925.68     20.35 o 
  -2   4  22      281.24      306.43     11.83 o 
  -1   4  22      621.37      592.31     16.95 o 
   0   4  22      546.32      575.80     16.78 o 
   1   4  22      118.60       81.97      9.25 o 
   2   4  22      663.35      683.67     19.70 o 
   3   4  22     1931.48     1952.71     44.85 o 
   4   4  22      124.99      121.88     11.98 o 
   5   4  22     1463.31     1435.57     42.16 o 
   6   4  22      711.37      700.02     31.99 o 
   7   4  22      585.01      594.63     32.33 o 
   8   4  22     1352.85     1457.83     46.03 o 
   9   4  22      219.44      254.14     36.68 o 
 -12   5  22       81.52       66.99     16.89 o 
 -11   5  22       24.39       23.84     13.30 o 
 -10   5  22        5.55       14.91     11.31 o 
  -9   5  22        2.41       -5.09      9.61 o 
  -8   5  22        1.28       -6.72      7.82 o 
  -7   5  22      140.65      152.38     13.64 o 
  -6   5  22      211.97      198.57     14.15 o 
  -5   5  22      263.02      272.84     14.64 o 
  -4   5  22        1.14       -6.60      6.60 o 
  -3   5  22      129.59      131.20     10.79 o 
  -2   5  22      297.38      303.22     14.21 o 
  -1   5  22     1646.01     1572.13     26.27 o 
   0   5  22     2003.45     1980.85     36.61 o 
   1   5  22        1.13        8.77      7.94 o 
   2   5  22      185.92      187.92     13.89 o 
   3   5  22      637.52      614.82     21.97 o 
   4   5  22       80.06       92.75     11.89 o 
   5   5  22      152.33      154.62     14.18 o 
   6   5  22      168.34      170.17     33.27 o 
   7   5  22        0.08       17.87     20.72 o 
   8   5  22        8.20       20.01     24.45 o 
   9   5  22       69.19       81.79     47.32 o 
 -12   6  22        6.81       17.96     13.63 o 
 -11   6  22      184.34      180.53     22.81 o 
 -10   6  22       11.57       -9.24     11.28 o 
  -9   6  22       16.20       19.18     13.43 o 
  -8   6  22       89.74       71.62     14.70 o 
  -7   6  22       11.17       13.22      9.96 o 
  -6   6  22      419.38      396.92     21.24 o 
  -5   6  22        9.65       12.87      8.19 o 
  -4   6  22     1047.12     1021.93     25.99 o 
  -3   6  22     1778.17     1767.20     29.67 o 
  -2   6  22        0.92        6.15      6.02 o 
  -1   6  22     2613.28     2577.48     33.62 o 
   0   6  22     2015.25     1983.87     36.53 o 
   1   6  22       15.45       35.46     16.49 o 
   2   6  22        8.57       -1.59     11.10 o 
   3   6  22      144.86      159.39     13.95 o 
   4   6  22      152.96      164.82     14.01 o 
   5   6  22      556.05      571.24     22.03 o 
   6   6  22        0.86       21.28      9.56 o 
   7   6  22        3.52       30.54     29.46 o 
   8   6  22      337.45      370.78     87.73 o 
   9   6  22       34.15       31.32     20.48 o 
 -12   7  22       44.81       40.31     16.53 o 
 -11   7  22       89.68       99.00     16.91 o 
 -10   7  22        4.38      -11.08     11.08 o 
  -9   7  22        7.52        2.81     10.49 o 
  -8   7  22        2.00       -4.87      9.03 o 
  -7   7  22       91.48       72.06     13.73 o 
  -6   7  22      232.14      221.61     19.91 o 
  -5   7  22      125.94      117.46     17.20 o 
  -4   7  22      250.55      271.71     15.40 o 
  -3   7  22       29.35       29.57      7.90 o 
  -2   7  22        1.17        4.33      6.06 o 
  -1   7  22      263.80      272.89     14.79 o 
   0   7  22      544.30      503.66     19.27 o 
   1   7  22      126.20      121.76     13.32 o 
   2   7  22       17.14       21.42      9.38 o 
   3   7  22       93.35       92.35     12.73 o 
   4   7  22        5.32       13.49     11.43 o 
   5   7  22      111.06       99.34     30.29 o 
   6   7  22       99.87       83.96     43.23 o 
   7   7  22       81.01      102.86     33.68 o 
   8   7  22      210.57      162.55     32.41 o 
 -11   8  22        2.83        8.43     14.30 o 
 -10   8  22       68.54       63.85     16.28 o 
  -9   8  22       74.32       75.79     16.23 o 
  -8   8  22      279.65      285.92     21.81 o 
  -7   8  22      502.51      470.99     28.87 o 
  -6   8  22        7.65       12.28      7.79 o 
  -5   8  22      204.73      223.72     15.15 o 
  -4   8  22     1303.89     1291.86     30.80 o 
  -3   8  22       57.37       41.02     10.47 o 
  -2   8  22       59.12       61.33      8.89 o 
  -1   8  22       66.07       59.52      8.95 o 
   0   8  22        7.34       -1.69      9.62 o 
   1   8  22      150.65      165.73     15.86 o 
   2   8  22       17.80       24.28     17.73 o 
   3   8  22      319.21      305.65     27.87 o 
   4   8  22       28.15       33.50     14.20 o 
   5   8  22      273.45      279.92     36.13 o 
   6   8  22       16.41       42.78     31.97 o 
   7   8  22       25.26       35.84     35.69 o 
   8   8  22      979.59     1023.78     67.56 o 
 -10   9  22       57.90       54.58     16.04 o 
  -9   9  22        0.03      -15.12     16.28 o 
  -8   9  22      101.19       96.40     16.56 o 
  -7   9  22      392.80      406.49     21.06 o 
  -6   9  22      887.83      914.21     30.78 o 
  -5   9  22       35.52       24.88      8.60 o 
  -4   9  22      101.97      125.24     15.80 o 
  -3   9  22       74.57       77.37     10.38 o 
  -2   9  22       61.32       63.20      9.20 o 
  -1   9  22       29.63        6.82      6.18 o 
   0   9  22       23.16       27.79      6.99 o 
   1   9  22       37.54       36.45      6.31 o 
   2   9  22       34.17       47.25     11.44 o 
   3   9  22      169.62      172.62     39.93 o 
   4   9  22       77.28       69.06     14.60 o 
   5   9  22        1.30       26.72     12.48 o 
   6   9  22        2.73       37.12     35.62 o 
   7   9  22        5.42       55.16     62.50 o 
 -10  10  22        7.76       -0.85     14.55 o 
  -9  10  22        1.73        3.30     12.28 o 
  -8  10  22      190.23      197.51     19.52 o 
  -7  10  22      196.69      191.91     21.50 o 
  -6  10  22       20.84       24.93     10.16 o 
  -5  10  22       22.49       23.82      9.34 o 
  -4  10  22      453.08      437.87     19.58 o 
  -3  10  22       46.85       56.43      8.88 o 
  -2  10  22        0.80        6.28      5.69 o 
  -1  10  22      204.17      257.90     23.31 o 
   0  10  22      272.18      275.17     26.68 o 
   1  10  22      271.34      331.76     24.90 o 
   2  10  22       45.14       41.87     11.70 o 
   3  10  22       84.65      110.43     12.70 o 
   4  10  22      244.78      252.39     48.25 o 
   5  10  22       82.45      101.91     26.04 o 
   6  10  22       57.92       85.41     34.45 o 
  -9  11  22        2.61       -0.10     12.42 o 
  -8  11  22       13.33       20.24     11.24 o 
  -7  11  22        3.08       -4.21      9.40 o 
  -6  11  22        0.76        7.41      8.92 o 
  -5  11  22      107.91      109.64     14.39 o 
  -4  11  22      325.19      359.21     18.18 o 
  -3  11  22      196.35      194.43     12.71 o 
  -2  11  22        9.14       26.15     13.96 o 
  -1  11  22       14.26       11.84     13.24 o 
   0  11  22       93.98      123.15     19.33 o 
   1  11  22      152.68      199.67     22.15 o 
   2  11  22      381.21      441.63     29.83 o 
   3  11  22      354.84      377.74     63.92 o 
   4  11  22      102.10      114.30     21.67 o 
   5  11  22       67.81      104.85     65.02 o 
   6  11  22       29.08      180.19     50.30 o 
  -8  12  22       26.84       19.40     11.38 o 
  -7  12  22       86.72       72.58     13.36 o 
  -6  12  22        0.56       -5.76      8.42 o 
  -5  12  22      135.91      156.18     18.50 o 
  -4  12  22      314.86      321.64     16.55 o 
  -3  12  22        5.69       -4.15     11.65 o 
  -2  12  22        1.91        7.24     13.73 o 
  -1  12  22       43.11       44.03     24.91 o 
   0  12  22      118.19      126.86     19.31 o 
   1  12  22      202.14      211.02     24.15 o 
   2  12  22       21.80       37.88     16.13 o 
   3  12  22      373.81      492.88     82.73 o 
   4  12  22       19.41       27.31     73.29 o 
  -6  13  22       25.73       16.62     10.17 o 
  -5  13  22       22.37       26.90      8.89 o 
  -4  13  22        5.02      -10.12     12.93 o 
  -3  13  22       46.29       81.68     19.78 o 
  -2  13  22       78.26       79.01     19.34 o 
  -1  13  22      788.89      810.49    127.17 o 
   0  13  22      609.66      674.95     37.71 o 
   1  13  22       24.69       43.95     15.75 o 
   2  13  22      378.25      393.65     44.35 o 
   3  13  22      367.41      456.51     74.27 o 
  -4  14  22       79.57       97.74     31.37 o 
  -3  14  22        0.38      -13.30     14.20 o 
  -2  14  22       77.31       52.96     18.75 o 
  -1  14  22       44.71       53.11     19.20 o 
   0  14  22      179.10      209.13     30.00 o 
 -13   1  23        3.94      -17.36     17.36 o 
 -12   1  23      117.04      110.20     21.41 o 
 -11   1  23       11.91        6.22     17.89 o 
 -10   1  23        1.03        6.29     12.46 o 
  -9   1  23      129.85      102.53     22.96 o 
  -8   1  23       14.80       24.15     10.10 o 
  -7   1  23      340.50      343.02     17.40 o 
  -6   1  23        6.89        1.62      7.03 o 
  -5   1  23       53.53       57.75      8.31 o 
  -4   1  23      320.02      364.51     13.33 o 
  -3   1  23      930.03      837.75     20.48 o 
  -2   1  23      879.16      874.23     16.69 o 
  -1   1  23      107.93      106.42      8.88 o 
   0   1  23       83.42       68.59      8.07 o 
   1   1  23      121.29      150.60     10.04 o 
   2   1  23     1088.20     1146.90     25.80 o 
   3   1  23        3.87        9.97      6.32 o 
   4   1  23     2026.10     2028.85     37.37 o 
   5   1  23      582.65      579.70     19.75 o 
   6   1  23       24.29       16.93      8.39 o 
   7   1  23       79.04       79.73     12.51 o 
   8   1  23       56.36       79.20     21.13 o 
   9   1  23      127.73      109.17     19.09 o 
  10   1  23       59.88       64.80     21.72 o 
 -13   2  23        5.88       31.71     26.57 o 
 -12   2  23      174.09      203.54     23.59 o 
 -11   2  23        0.35      -12.03     16.42 o 
 -10   2  23        1.84       -8.04     15.80 o 
  -9   2  23        1.24        1.99     11.33 o 
  -8   2  23        0.32       -8.34     10.65 o 
  -7   2  23       12.80       19.36      8.15 o 
  -6   2  23       31.05       20.01      6.29 o 
  -5   2  23      111.30      126.00      8.85 o 
  -4   2  23      168.11      168.15      8.67 o 
  -3   2  23      149.30      125.85      9.24 o 
  -2   2  23      155.11      176.69      7.65 o 
  -1   2  23       45.48       51.26      8.00 o 
   0   2  23       44.78       52.30      9.09 o 
   1   2  23      121.90      118.13     10.65 o 
   2   2  23       16.85        2.80      6.03 o 
   3   2  23        9.53       13.92      7.32 o 
   4   2  23      133.20      138.04     13.33 o 
   5   2  23      150.28      155.32     14.07 o 
   6   2  23       26.06       13.52      8.75 o 
   7   2  23        0.09        5.60     10.66 o 
   8   2  23       32.93       64.71     15.28 o 
   9   2  23       47.12       73.28     25.60 o 
 -13   3  23       48.75       22.67     25.56 o 
 -12   3  23      163.67      193.10     34.28 o 
 -11   3  23      247.67      244.70     25.86 o 
 -10   3  23       21.14       12.15     10.31 o 
  -9   3  23        8.48        5.50      8.68 o 
  -8   3  23        6.48        5.32      8.22 o 
  -7   3  23       29.50       24.41      8.56 o 
  -6   3  23        0.42       -6.42      6.42 o 
  -5   3  23       81.91       96.07      8.51 o 
  -4   3  23      270.47      265.23     12.60 o 
  -3   3  23     1452.97     1386.80     22.54 o 
  -2   3  23     1042.00     1036.58     17.98 o 
  -1   3  23       14.37        7.47      6.17 o 
   0   3  23     1335.58     1367.13     24.41 o 
   1   3  23     4116.59     3750.70     59.25 o 
   2   3  23       13.52       16.96      6.17 o 
   3   3  23     2651.71     2535.35     64.87 o 
   4   3  23       34.60       41.00     12.73 o 
   5   3  23      182.50      194.09     22.04 o 
   6   3  23      166.85      153.86     15.49 o 
   7   3  23       16.39       32.70     17.96 o 
   8   3  23      288.15      350.03     44.27 o 
   9   3  23        0.25       10.43     14.10 o 
 -13   4  23        6.02       10.51     29.60 o 
 -12   4  23       42.33       48.98     20.63 o 
 -11   4  23       36.04       58.92     13.63 o 
 -10   4  23       38.56       28.60     11.77 o 
  -9   4  23       43.55       42.59     10.24 o 
  -8   4  23       17.38        6.25      8.53 o 
  -7   4  23       92.76      120.83     10.81 o 
  -6   4  23      155.20      146.50     12.05 o 
  -5   4  23       25.82       17.93      7.52 o 
  -4   4  23      527.49      508.04     17.78 o 
  -3   4  23      699.04      637.49     22.95 o 
  -2   4  23      428.09      424.01     13.59 o 
  -1   4  23       78.90       69.35      8.43 o 
   0   4  23      120.90      131.91     15.41 o 
   1   4  23       53.46       76.27      8.93 o 
   2   4  23      144.66      162.38     24.38 o 
   3   4  23      221.49      214.09     14.50 o 
   4   4  23       29.58       27.33      9.46 o 
   5   4  23      105.15      101.57     16.34 o 
   6   4  23       86.18       95.56     17.08 o 
   7   4  23      112.67      164.39     35.90 o 
   8   4  23       38.94       72.50     15.70 o 
   9   4  23      131.16      193.89     44.14 o 
 -12   5  23       74.97       59.31     18.01 o 
 -11   5  23      891.96      961.01     31.53 o 
 -10   5  23      116.04      135.50     16.36 o 
  -9   5  23        4.40        0.15      9.60 o 
  -8   5  23       50.89       75.34     10.37 o 
  -7   5  23       41.92       23.63     15.73 o 
  -6   5  23      354.30      348.56     19.96 o 
  -5   5  23      154.22      156.88     13.09 o 
  -4   5  23      112.40      133.24     12.10 o 
  -3   5  23       47.96       40.76      8.59 o 
  -2   5  23     1069.75     1025.84     27.11 o 
  -1   5  23        1.30        0.48      5.87 o 
   0   5  23       91.66      130.65     17.28 o 
   1   5  23     2342.97     2316.35     40.92 o 
   2   5  23        0.34        9.79      7.82 o 
   3   5  23      941.09      914.26     26.62 o 
   4   5  23       95.27       66.92     14.75 o 
   5   5  23      105.34      109.07     13.13 o 
   6   5  23       46.09       59.67     15.46 o 
   7   5  23      542.76      577.91     41.67 o 
   8   5  23      447.67      533.04     74.75 o 
   9   5  23       18.69       27.30     16.37 o 
 -12   6  23       63.77       47.26     15.81 o 
 -11   6  23        6.82       15.50     15.44 o 
 -10   6  23        9.10       23.34     17.76 o 
  -9   6  23        2.50        4.29     10.31 o 
  -8   6  23      154.24      178.88     18.35 o 
  -7   6  23       61.49       76.64     13.93 o 
  -6   6  23        7.27       10.52      8.67 o 
  -5   6  23      517.18      556.91     20.15 o 
  -4   6  23       93.82       90.27     11.71 o 
  -3   6  23      420.47      454.09     18.02 o 
  -2   6  23      252.68      248.46     14.28 o 
  -1   6  23      495.41      470.50     16.07 o 
   0   6  23        0.14        6.46     10.67 o 
   1   6  23      205.63      187.90     13.94 o 
   2   6  23        6.46       -5.11     11.19 o 
   3   6  23      108.12      100.45     17.61 o 
   4   6  23       38.08       55.62     13.64 o 
   5   6  23        0.18        7.73      9.13 o 
   6   6  23      104.48      118.89     14.03 o 
   7   6  23      195.17      201.44     30.38 o 
   8   6  23       95.45      156.74     74.87 o 
 -11   7  23       51.33       39.01     15.62 o 
 -10   7  23       24.03       20.00     15.62 o 
  -9   7  23        2.92       -3.22     11.19 o 
  -8   7  23       90.50       72.77     14.62 o 
  -7   7  23       89.23       78.80     13.92 o 
  -6   7  23       96.07      110.62     16.16 o 
  -5   7  23       28.78       26.06     11.80 o 
  -4   7  23       64.45       55.96      9.44 o 
  -3   7  23      932.53      899.31     25.31 o 
  -2   7  23     1041.81     1067.79     26.75 o 
  -1   7  23        5.32       17.23      7.95 o 
   0   7  23      128.96      115.66     12.98 o 
   1   7  23     1187.29     1089.55     32.87 o 
   2   7  23        1.92        2.30      7.82 o 
   3   7  23      165.56      137.41     18.66 o 
   4   7  23       13.57       22.98     11.30 o 
   5   7  23       85.75       79.78     14.27 o 
   6   7  23       97.66       99.70     16.10 o 
   7   7  23       13.67       29.88     35.99 o 
   8   7  23      146.29      185.03     33.71 o 
 -11   8  23        0.08      -11.65     13.92 o 
 -10   8  23       19.58        4.52     11.83 o 
  -9   8  23        2.11        4.57     11.91 o 
  -8   8  23       97.59      104.57     16.23 o 
  -7   8  23      675.90      698.27     43.00 o 
  -6   8  23      328.33      351.28     21.95 o 
  -5   8  23      233.49      232.61     15.90 o 
  -4   8  23      108.05      106.48     11.83 o 
  -3   8  23       30.38       31.98      8.61 o 
  -2   8  23        6.32        5.98      6.88 o 
  -1   8  23        0.14        2.26      5.87 o 
   0   8  23       32.09       35.15      8.65 o 
   1   8  23      140.66      147.02     13.95 o 
   2   8  23        2.92        6.35      8.08 o 
   3   8  23       11.46       15.66      8.80 o 
   4   8  23       19.70       17.16     10.73 o 
   5   8  23        0.11       19.22     14.79 o 
   6   8  23      243.89      254.08     29.06 o 
   7   8  23       81.96      114.33     62.23 o 
 -10   9  23       10.25        9.15     19.67 o 
  -9   9  23        9.80        6.85     12.37 o 
  -8   9  23       15.92        2.42     10.54 o 
  -7   9  23       44.06       49.22     14.13 o 
  -6   9  23        5.30       11.32     12.40 o 
  -5   9  23      144.56      158.04     14.24 o 
  -4   9  23      433.88      404.59     24.50 o 
  -3   9  23       42.44       41.98     10.28 o 
  -2   9  23      155.03      167.04     12.69 o 
  -1   9  23        7.55        9.53      6.31 o 
   0   9  23        0.11        7.43      6.26 o 
   1   9  23      624.08      610.63     18.52 o 
   2   9  23        0.05       12.57      7.81 o 
   3   9  23        2.92       12.02      8.70 o 
   4   9  23      207.46      205.38     29.94 o 
   5   9  23      358.52      367.76     50.20 o 
   6   9  23       58.22       94.71     18.46 o 
  -9  10  23        0.66        3.13     21.81 o 
  -8  10  23      174.53      198.66     21.06 o 
  -7  10  23      205.44      240.43     18.60 o 
  -6  10  23        0.07       10.82      9.34 o 
  -5  10  23       27.46       14.79      9.36 o 
  -4  10  23        1.16       12.06      8.05 o 
  -3  10  23      106.84      102.10     11.11 o 
  -2  10  23      368.00      374.57     34.83 o 
  -1  10  23       57.12       64.91     16.39 o 
   0  10  23      106.74      104.20     22.12 o 
   1  10  23       66.58       87.34     21.86 o 
   2  10  23       10.13       22.40     14.17 o 
   3  10  23       39.61       64.61     35.34 o 
   4  10  23       51.56       51.61     12.37 o 
   5  10  23        7.43       26.99     30.42 o 
   6  10  23        1.71       22.93     27.42 o 
  -9  11  23       46.57       46.56     20.20 o 
  -8  11  23        0.25       -9.35     10.61 o 
  -7  11  23       13.50        0.96      9.44 o 
  -6  11  23        6.95       12.12      8.84 o 
  -5  11  23       58.99       51.73     10.78 o 
  -4  11  23        1.58        1.08      9.90 o 
  -3  11  23      317.08      333.54     15.83 o 
  -2  11  23       53.20       36.34     21.30 o 
  -1  11  23       66.09       82.14     18.61 o 
   0  11  23       43.68       62.69     19.22 o 
   1  11  23      440.14      507.98     30.94 o 
   2  11  23       13.80       26.39     59.23 o 
   3  11  23        0.18       31.40     19.13 o 
   4  11  23      214.77      197.74     32.63 o 
   5  11  23      156.91      158.49     56.95 o 
  -7  12  23      117.16      105.77     15.27 o 
  -6  12  23      197.42      186.18     16.71 o 
  -5  12  23      480.48      452.95     21.56 o 
  -4  12  23      527.53      513.77     19.56 o 
  -3  12  23      273.85      286.84     26.99 o 
  -2  12  23        5.73       11.79     13.36 o 
  -1  12  23       27.91       26.26     15.20 o 
   0  12  23       50.78       47.09     19.46 o 
   1  12  23       12.24       23.65     15.47 o 
   2  12  23       23.55       79.35     23.17 o 
   3  12  23       53.61      125.22     76.71 o 
   4  12  23        9.04       33.61     50.32 o 
  -6  13  23        2.92       -4.43      8.24 o 
  -5  13  23        0.35        6.62     10.03 o 
  -4  13  23      186.79      166.75     23.67 o 
  -3  13  23       15.15       21.69     14.88 o 
  -2  13  23       28.46       26.86     16.74 o 
  -1  13  23       12.36       20.08     16.90 o 
   0  13  23        1.54       10.59     15.51 o 
   1  13  23      216.37      218.83     55.96 o 
   2  13  23        0.29       21.82     29.55 o 
  -2  14  23       20.21       23.47     24.33 o 
  -1  14  23       41.59       42.43     26.79 o 
 -13   0  24       68.65       51.57     26.91 o 
 -12   0  24        1.92        2.52     26.15 o 
 -11   0  24      255.69      267.89     45.87 o 
 -10   0  24       80.53       79.30     27.36 o 
  -9   0  24        6.69       -9.54     14.03 o 
  -8   0  24        8.63       13.25     13.44 o 
  -7   0  24     2072.97     1908.06     80.21 o 
  -6   0  24     4483.01     4281.75     77.38 o 
  -5   0  24     5259.38     4958.87     71.01 o 
  -4   0  24        1.81       10.41      8.54 o 
  -3   0  24      373.07      260.86     17.60 o 
  -2   0  24      508.45      460.16     18.29 o 
  -1   0  24      447.63      451.58     21.55 o 
   0   0  24      273.02      309.37     18.66 o 
   1   0  24      280.63      280.00     17.71 o 
   2   0  24      401.87      366.27     56.38 o 
   3   0  24        0.81        8.98     10.67 o 
   4   0  24      278.60      228.52     21.80 o 
   5   0  24      369.24      363.96     34.02 o 
   6   0  24     1683.29     1636.33     48.63 o 
   7   0  24        8.44       16.67     21.55 o 
   8   0  24        0.27        2.48     15.50 o 
   9   0  24      369.47      403.96     45.06 o 
 -13   1  24      276.03      338.74     28.17 o 
 -12   1  24       20.64       19.15     19.00 o 
 -11   1  24      133.54      183.92     23.28 o 
 -10   1  24       25.01       34.82     13.57 o 
  -9   1  24       12.84        3.52     11.36 o 
  -8   1  24       49.83       83.25     12.58 o 
  -7   1  24        0.52        7.35      8.66 o 
  -6   1  24        0.84        2.44      7.63 o 
  -5   1  24      429.67      383.08     15.35 o 
  -4   1  24       59.14       55.58      7.98 o 
  -3   1  24      388.72      373.21     14.94 o 
  -2   1  24       31.65       30.41      5.69 o 
  -1   1  24       34.54       30.72      8.29 o 
   0   1  24       27.78       36.66      6.77 o 
   1   1  24       95.43      107.67      9.27 o 
   2   1  24        7.76       10.40      9.65 o 
   3   1  24       22.01        7.67      7.30 o 
   4   1  24       11.77       26.63      8.90 o 
   5   1  24       47.08       44.88     12.42 o 
   6   1  24       34.80       45.50     10.15 o 
   7   1  24        4.65        0.75      9.26 o 
   8   1  24       12.74       23.47     16.39 o 
   9   1  24       57.56       45.77     15.20 o 
 -13   2  24       81.24       76.59     29.02 o 
 -12   2  24       11.59       16.90     18.76 o 
 -11   2  24       17.43       35.94     19.35 o 
 -10   2  24       27.35       43.71     13.28 o 
  -9   2  24       88.74      105.17     15.74 o 
  -8   2  24        4.68       -6.94     10.67 o 
  -7   2  24      655.49      681.69     25.29 o 
  -6   2  24      663.37      636.75     19.69 o 
  -5   2  24      990.88      952.92     22.36 o 
  -4   2  24      679.35      674.23     17.56 o 
  -3   2  24     3780.17     3771.07     49.23 o 
  -2   2  24     2406.61     2369.19     29.14 o 
  -1   2  24      302.16      279.95     17.09 o 
   0   2  24     1041.59      944.31     25.42 o 
   1   2  24     1184.00     1174.63     28.50 o 
   2   2  24      363.92      350.37     16.01 o 
   3   2  24     1521.05     1441.41     30.64 o 
   4   2  24       86.24       86.41     11.11 o 
   5   2  24      171.33      176.78     13.69 o 
   6   2  24      295.62      290.79     19.74 o 
   7   2  24      175.77      162.99     17.29 o 
   8   2  24       56.70       62.47     22.84 o 
   9   2  24      208.00      207.38     22.37 o 
 -13   3  24        9.70        4.92     25.59 o 
 -12   3  24        0.81      -15.26     24.41 o 
 -11   3  24      263.31      313.50     30.96 o 
 -10   3  24       23.09       18.06     13.62 o 
  -9   3  24       15.43       21.75      9.60 o 
  -8   3  24       42.48       26.20      9.35 o 
  -7   3  24        0.69        6.36      7.99 o 
  -6   3  24        5.38       -3.10      6.37 o 
  -5   3  24       93.16       95.37      8.74 o 
  -4   3  24      133.91      135.98     10.07 o 
  -3   3  24      502.55      462.17     13.61 o 
  -2   3  24      178.37      148.74      8.42 o 
  -1   3  24        2.69        8.74      6.17 o 
   0   3  24      100.93      104.62      9.15 o 
   1   3  24       14.80       11.67      5.73 o 
   2   3  24        0.81       12.91      7.96 o 
   3   3  24        0.13        0.62     10.67 o 
   4   3  24       75.04       86.47     22.86 o 
   5   3  24        9.96       13.12     11.21 o 
   6   3  24        3.13        5.82     10.31 o 
   7   3  24       14.67       10.54     11.30 o 
   8   3  24       20.00       56.72     19.49 o 
   9   3  24        3.14       63.44     31.96 o 
 -12   4  24       25.07       27.78     18.54 o 
 -11   4  24       25.87       38.93     13.10 o 
 -10   4  24        7.13       16.63     11.52 o 
  -9   4  24       54.33       78.32     14.28 o 
  -8   4  24      369.47      439.44     17.75 o 
  -7   4  24       23.28       15.59      8.72 o 
  -6   4  24        4.10        7.11      8.31 o 
  -5   4  24      765.30      742.67     21.31 o 
  -4   4  24     1360.99     1323.24     28.08 o 
  -3   4  24     1071.17     1101.07     24.41 o 
  -2   4  24      645.29      609.53     16.54 o 
  -1   4  24      417.63      417.48     16.25 o 
   0   4  24      284.23      275.97     13.38 o 
   1   4  24      377.00      357.94     16.90 o 
   2   4  24      352.48      383.78     17.36 o 
   3   4  24       40.54       20.83      8.74 o 
   4   4  24     1475.62     1278.23     40.35 o 
   5   4  24       72.72       63.71     15.34 o 
   6   4  24     1734.38     1615.67     80.53 o 
   7   4  24     1465.95     1427.94     47.98 o 
   8   4  24      678.99      775.64     31.00 o 
   9   4  24      331.55      389.64     27.30 o 
 -12   5  24       20.29       10.76     13.31 o 
 -11   5  24       10.07       16.86     12.06 o 
 -10   5  24       19.69       30.48     13.28 o 
  -9   5  24       16.11        4.80      9.87 o 
  -8   5  24       28.49       35.40      9.89 o 
  -7   5  24        8.41        4.56      8.76 o 
  -6   5  24       28.87       19.11      9.34 o 
  -5   5  24       28.95       28.15      9.20 o 
  -4   5  24       14.55       13.22      7.93 o 
  -3   5  24      406.52      409.33     17.51 o 
  -2   5  24      735.50      733.86     21.75 o 
  -1   5  24      142.80      131.96     10.41 o 
   0   5  24       22.89       24.43      8.95 o 
   1   5  24        1.84       -4.11      6.73 o 
   2   5  24      104.39      108.27     12.16 o 
   3   5  24       57.08       79.40     11.60 o 
   4   5  24       53.64       50.85     10.18 o 
   5   5  24       25.54       36.48     14.21 o 
   6   5  24        0.01        8.32     26.49 o 
   7   5  24       83.89       84.56     36.02 o 
   8   5  24       43.38       56.23     44.48 o 
 -12   6  24       27.66       42.57     15.06 o 
 -11   6  24        7.65        3.28     16.83 o 
 -10   6  24       62.21       60.72     13.70 o 
  -9   6  24      174.36      190.26     18.01 o 
  -8   6  24      157.13      168.21     31.14 o 
  -7   6  24       58.02       64.72     12.80 o 
  -6   6  24       98.14      118.28     14.84 o 
  -5   6  24      288.96      271.78     15.94 o 
  -4   6  24     1858.81     1828.61     34.83 o 
  -3   6  24     3185.56     3094.19     76.37 o 
  -2   6  24     2704.66     2644.02     45.98 o 
  -1   6  24      473.57      481.85     16.67 o 
   0   6  24        6.12       12.09      8.81 o 
   1   6  24      292.77      329.16     17.00 o 
   2   6  24      113.55      100.02     12.26 o 
   3   6  24      107.48      106.13     12.67 o 
   4   6  24      467.86      448.29     19.80 o 
   5   6  24        0.21       13.48     11.07 o 
   6   6  24      623.06      606.93     31.31 o 
   7   6  24      314.27      325.24     84.85 o 
   8   6  24       43.19      111.20    109.84 o 
 -11   7  24       11.10       13.65     14.27 o 
 -10   7  24       54.65       43.74     14.23 o 
  -9   7  24       32.01       36.38     13.68 o 
  -8   7  24       66.07       54.16     14.57 o 
  -7   7  24       18.74        9.83     10.00 o
[truncated: 120,752 more chars]
